# Supplementary material for: Evaluation of circulating miRNAs during late pregnancy in the mare
Source: PLoS One. 2017 Apr 7;12(4):e0175045. doi: 10.1371/journal.pone.0175045 (PMC5384662; doi:10.1371/journal.pone.0175045)
Supplement: S1 File — (XLSX) [file pone.0175045.s001.xlsx]

## Sheet: raw data (Ct)
	Mare 1 - Pregnant								Mare 2 - Pregnant								Mare 3 - Pregnant								Mare 4 - Pregnant								Mare 5 - Pregnant								Mare 6 - Diestrus		Mare 7 - Diestrus		Mare 8 - Diestrus		Mare 9 - Diestrus
Primer	8m gest #1	8m gest #2	9m gest #1	9m gest #2	10m gest #1	10m gest #2	PP #1	PP #2	8m gest #1	8m gest #2	9m gest #1	9m gest #2	10m gest #1	10m gest #2	PP #1	PP #2	8m gest #1	8m gest #2	9m gest #1	9m gest #2	10m gest #1	10m gest #2	PP #1	PP #2	8m gest #1	8m gest #2	9m gest #1	9m gest #2	10m gest #1	10m gest #2	PP #1	PP #2	8m gest #1	8m gest #2	9m gest #1	9m gest #2	10m gest #1	10m gest #2	PP #1	PP #2	Diestrus #1	Diestrus $2	Diestrus #1	Diestrus #2	Diestrus #1	Diestrus #2	Diestrus #1	Diestrus #2
eca-let-7a	20.97	21.51	24.01		20.29		22.09	21.68	22.11		21.14				20.75	20.93	19.08	19.96			20.63	23.2	19.75	20.37	22.2	21.17	20.65	21.26		21.14	20.11	20.29		24.91	22.49	22.78				20.72	19.97							24.94
eca-let-7c	21.32	21.93	22.62	22.25	20.87	20.84	22.47	22.01	21.22	21.3	20.77	22.69	23.5	19.42	19.97	19.71	19.25	20.48	19.68	19.49	21.02	20.87		20.71	20.64	20.97	21.09	21.65	20.37	20.5	20.28	20.59	22.45	22.67	22.73	23.28	20.9	21.24	21.29	21.51	19.71	19.98	22.92	21.7	19.26	19.98	20.73
eca-let-7d	21.99	22.65	23.17	22.89	21.31	21.32	23.61	23.3	21.98	22.63	21.71	23.05	21.59	19.64		20.78		20.98	20.31	20.19	21.74	21.52		22.99	21.52	21.65		22.65	22.31	21.23	21.17	22.6	22.92	23.27	23.98		21.26	21.55		22.03	19.65	20.68	23.68	22.07		21	21.47	21.24
eca-let-7e	21.76	22.03	22.34	22.34	20.33	20.64	22.96	23	21.71	21.74	21.45	22.09	20.9	19.78	19.49	20.07	19.72	20.53	19.54	19.63	20.81	20.91		20.85	20.65	21.28	21.75	21.71	20.51	20.66		20.95	22.07	22.62	23.47	23.8	20.68	21.75	21.17		19.73	20.1	21.21	21.33	19.63	19.72	20.49	20.42
eca-let-7f	22.88	23.33	23.21		21.28	21.5	24.19	24.17	23.22	23.25	22.91	24.3	21.74	20.8	20.09	21.71	20.69	21.92	21.97	20.54	22.11	21.59	22.17	22.06	22.14	22.94	22.46	23.04	22.29	21.8	21.73	21.93		24.97	23.85	23.89	21.83	22.56	22.52	22.31	20.31	20.81	22.72	22.66		21.14	22.1	21.17
eca-let-7g	22.81	23.21	24.16	23.16	21.68	24.23	23.77	23.57	22.56		22.26	23.21	22.37	22.86	20.62	21.04	20.63	21.43		20.84	24.03	22.88	21.94	22.28	22.8	23.08	22.29	22.81	22.02	22.75	21.65	21.77	26.85	26.92	25.09	25.34	22.24	22.18		23.22		21.47	23.88	23.95	20.83	23.52	22.63	21.45
eca-mir-1						40				36.45			33.32		40		40			37.81				37.08																37.95
eca-mir-7	22.8	23.01		23.68	21.1		24.65	24.83		23.07	22.97				21.3	22.33	21.18	21.7			20.18		21.44	21.6			22.26	22.57	22.24	22.76	21.96	21.98	24.83		24.15	24.52	23.3		21.81	21.75		20.36	24.89			22.24
eca-mir-9a	32.81	34.31		38.4	32.88		31.74	33.62		33.62	33.32		32.64		24.44		31.98	35.74	34.79	32.19			32.73	32.63	33.28		33.19	32.85	34.87	32.89	32.35	33.27		39.27			38.48	38.66		30.53	32.18		34.16	37.08		35.77	34.06	33.96
eca-mir-10a	23.24	24.01	23.76	24.05	22.77	23.07	24.98	24.46	24.5	24.55	24.34	25.22	23.09	22.48	22.63		22.25	23.55	22.74	22.33	23.66	22.86	23.83	24.48	24.51	24.75	24.19	24.8	24.13	24.02	23.8	23.83	25.2	25.63	25.7	26.12	24.54	24.88	24.07	24.05	23.49	23.71	23.91	24.08	22.47	22.62	23.32	23
eca-mir-18b	25.48	26.21	25.83	27.56	25.32	24.77	28.19	28.32	25.89	25.96	25.46	26.2	23.9	22.91	24.5	25.02	24.7	25.57		23.54	24.77	24.52	25.07	26	25.68	26.03	25.88	26.71	25.99	26.16	25.44	25.58	31.82	31.59	30.07	30.98	27.19	26.69	26.33	26.22	24.96	24.59	26.6	26.75	22.62	23.28	25.85	25.13
eca-mir-19a		20.34	20.17	20.84	19.14	18.19	20.54	20.76	20.1	19.78	19.59	20.18	17.35	16.56		18.84		19.79	19.12	18.99	17.99	17.74	18.91	19.03	20.5	20.57	22.36	21.01	20.17	20.47	20.05	22.52		26.91		26.19	21.78	21.13			19.05	18.74	20.55	20.16		17.99	18.49	18.12
eca-mir-20a	20.17	20.49	20.46		20.12	19.25	22.75		20.31	20.15	19.73		18.79	17.82	19.23	18.7	18.17	19.08	17.8	17.75	20.49	19.94	19.6	19.98	20.09	20.15	20.18	20.61	20.14	19.53	19.6	19.58		25.49	24.58	24.79	20.42	20.58	21.2	21.16		20.66	20.52	20.68		18.34	20.09	19.55
eca-mir-20b	20.18	20.57	20.54	20.67	20.61	19.83	22.76	22.09	20.05	19.79	19.78	20.76	19.5	18.47	18.87	18.93	18.3	19.32	17.98	17.83	20.67	20.36	19.81	20.14	19.95	20.24	20.31	20.62	19.52	19.71	19.73	19.77	25.58	25.75	24.88	25.02	20.32	20.64	21.3	21.32	19.15	19.31	20.75	20.98	18.03	18.65	20.45	19.87
eca-mir-21	21.26	21.16	21.72	21.67	19.56	18.98	22.67	22.54	21.52	21.58	20.95	21.66	18.66	17.96	19.95	19.86	19.64	19.91	19.54	19.2	18.78	18.23	19.94	20.02	21.3	21.28	21.04	21.07	20.83	20.71	20.89	21	23.44	23.32	23.1	23.06	21.51	21.56	20.52	20.65	18.78	18.87	20.57	20.73		17.74	19.2	19.03
eca-mir-22	19.13	19.64	19.92	20.24	21.51	20.36	21.02	20.86	19.46	19	18.94	19.7	19.17	17.86	18.6	18.58	18.24	19.22	18.59	18.62	23.19	22.59	20.01	20.63	18.87	19.29	19.72	20.05	18.87	19	18.83	18.87	26.49	26.58	25.92	25.92	20.11	20.5	21.82	21.75	18.9	19.15	21.58	21.51		20.65		20.56
eca-mir-23a	17.95	17.92	18.52	18.55	18.76	18.63	18.71	18.73	18.7	18.89	17.69	18.32	17.82	17.04	17.1	17.16	17.15	17.59	17.87	17.76	18.6	18.05	18.74	18.96	18.01	18.12	18.07	18.21	17.77	17.75	17.96	17.88	20.48	20.28	20.58	20.63	18.75	18.9	18.91	18.9	18.77	18.76	18.24	18.77		17.22	17.72	17.52
eca-mir-26a	19.82	19.86	20.76	20.73	19.57	19.5	20.86	20.6	19.54	19.73	19.09	19.77	18.24	17.52	18.05	18.02	17.52	17.8	17.6	17.38	18.2	18	18.58	18.68	19.58	19.63	19.82	19.95	19.06	19.06	19.19	19.13	21.79	21.76	22.03	22.13	19.65	19.71	19.9	19.87	18.99	18.85	19.84	20.12		17.8	18.93	18.63
eca-mir-27b	22.97	23.5	23.13	23.14	23.13	22.96	24.18	24.25	23.47	23.31	23	23.74	22.59	21.76	21.78	22.06	21.76	22.7	21.65	21.78	23.29	23.01	23.31	23.88	23.35	23.78	23.5	23.92	22.9	22.89	23.17	23.16	26.74	27	26.57	26.98	23.55	23.95	23.93	24.12	22.78	23.2	23.72	24.02		21.99	22.37	22.09
eca-mir-30b	18.42	18.67	18.67	18.71	18.56	18.73	19.25	19.26	18.86	18.92	18.67	19.57	16.97	15.91	16.55	16.73	17.14	18.19	16.81	16.81	17.82	17.47	18.05	18.47	18.23	18.61	18.67	19.07	18.11	17.9	18.08	17.78	22.13	22.29	22.25	22.55	19.14	19.23	18.79	18.58	17.78	18.21	18.94	19.16	16.45	17.11	17.76	17.23
eca-mir-30d	20.73	21.2	21.15	21.19	21.54	20.89	22	21.18	21.03	20.74	20.86	21.55	19.9	19.07	19.52	20.09	19.61	20.57	19.31	19.1	20.71	20.52	21.06	21.53	20.87	21.16	21.15	21.51	20.68	20.6	20.6	20.55	24.78	25.04	24.85	25.16	22.11	22.22	22	22.03	20.11	20.44	17.95	21.48	29.53	19.91	20.53	20.06
eca-mir-32	32.07	35.05	31.87	32.12	30.45	29.32	34.55	32.64	34.13	32.16	31.88	31.46	29.68	28.16	30.58	32.07	30.11	32.86	28.78	29.07	31.82	30.61	29.53	30.81	33.63	33.86	32.71	33.94	31.64	32.19	32.18	31.57	36.02	36.57	34.7	34.9	34.78	34.18	32.7	31.75	28.02	28.92	32.72	31.98			29.74	29.91
eca-mir-33b	30.92	31.11	30.64	30.53	31.48	30.18	31.98	31.54	30.83	29.44	29.96	30.45	28.78	27.57	28.52	29.58	29.67	31.54	28.81	28.56	31.76	32.15	29.93	30.63	31.09	31.91	32.03	32.74	30.78	30.58	30.77	30.08	33.36	33.9	32.73	33.14	31.94	33.37	32.85	33.34	28.84	29.47	33.01	32.12		32.04	30.51	31.33
eca-mir-34	27.19	27.73	28.01	28.02	27.95	27.55	28.89		25.73	25.48	25.76	26.34	25.23	24.14	24.96	25.1	27.56	28.91	27.63	27.36	29.64	30.23	28.64	29.2	27.48	28.1	28.57	28.99	27.65	27.63	27.71	27.6	32.21	34.04	33.13	32.07	27.52	27.91	28.55	28.55	27.96	28.7	29.05	29.13		26.88	28.65	28.45
eca-mir-92b	21.54	22.66	21.44	21.7	22.18	21.1	21.98	20.66	22.45	21.21	21.9	23.85	21.01	19.88	18.46	20.64	19.5	22.7	18.98	19.58	21.38	21.02	21.13	22.46	21.7	22.76	21.64	22.89	21.1	20.95	20.55	20.83	25.28	26.19	24.86	25.75	22.68	23.53		21.56	21.01	22.62	20.95	21.06	20.66	21.04	20.43	20.49
eca-mir-93	19.48	19.89	19.88	19.93	19.81	19.3	21.64	20.96	19.12	18.81	19	19.92	18.71	17.76	18	18.23	17.68	18.79	17.32	17.47	20.24	19.91	18.96	19.55	19.12	19.75	19.72	20.19	19.03	18.95	18.95	18.96	24.85	25.15	23.96	24.33	19.75	20.17	20.83	20.86	18.44	18.85	20.55	20.65		18.24	20.1	19.68
eca-mir-95	36.65	38.24	37.25	36.48	37.71	35.01	37.96	32.56	33.28	35.63	34.28	34.33	33.7	32.75	31.73	33.45	32.6	32.73	30.94	32.57	33.14	32.62	32.67		34.67	33.1	33.82	33.92	33.11	32.22	33	33.13			40	40	38.19	37.25	33.77	34.82	34.13	34.55	32.74	35.82		33.9	32.66
eca-mir-99a	27.98	28	28.01	28.14	27.62	27.53	28.8	28.87	27.06	26.74	26.7	27.79	25.48	24.59	24.67	25.09	25.99	27.27	24.98	25.08	28.81	28.2	27.51	28.02	26.32	26.82	26.85	27.56	26.24	26.53	25.75	25.79	31.24	31.65	30.73	30.92	27.08	27.74	27.31	27.23	26.66	27.14	27.01	26.84		26.06	26.47	25.99
eca-mir-99b	20.98	20.12	18.63	18.71	19.09	18.18	20.65	20.46	19	19.1	19.91	20.97	18.7	17.81	18.72	18.63		21.69	17.75	17.49	17.47	16.85	21.59	21.27	20.96	20.57	21.32	21.83	21.12	20.98	19.81	20.01	22.78	21.87	22.3	21.61	22.21	21.06		20.08	18.55	18.69	17.51	19.07	17.48	17.75	17.74	17.82
eca-mir-100	26.61	26.83	27.18	26.95	25.68	25.84	27.92	27.47	27.24	26.66	26.3	27.09	25.04	23.98	24.76	25.23	25.28	26.51	24.58	24.84	25.54	25.22	26.29	27.32	26.15	26.48	26.16	26.95	26.13	26.01	25.62	25.66	27.88	28.51	28.43	28.95	26.66	27.14	26.47	26.23	25.93	26.16	25.76	26.61		25.21	25.34	24.82
eca-mir-103	20.47	20.78	21.02	21.01	20.21	20.14	22.5	22.7	19.95	19.68	19.63	20.48	19.15	18.27	19.64	19.99	19	19.7	19.51	19.46	21.65	21.67	20.22	20.58	20.31	20.74	20.7	21.12	20.04	19.99	20.59	20.46	25.9	26.1	24.82	25.12	21.89	22.22	22	21.94	20.11	20.5	21.53	21.08		19.17	20.04	20.02
eca-mir-106a	19.71	20.05	20.11	20.06	19.34	19.19	22.18	22.49	19.49	19.23	19.3	20.13	18.8	17.72	18.5	18.64	17.99	18.88	17.72	17.52	19.96	20.02	19.26	19.74	19.54	19.84	19.91	20.25	19.26	19.22	19.42	19.28	25.1	25.32	24.34	24.72	19.9	20.13	20.93	20.89	18.85	18.91	20.43	20.58	17.64	18.15	19.81	19.57
eca-mir-106b	21.85	22.51	22.31	22.24	21.59	21.19	24.57	24.01	22.04	21.67	21.85	22.62	20.19	19.29	20.52	20.95	20.75	21.7	19.82	19.92	21.86	21.88	21.8	22.21	21.95	22.31	22.7	23.26	21.96	21.66	21.9	21.95	28.35	28.66	27.63	27.99	22.74	22.91	23.55	23.52	20.84	21.06	22.76	22.97	19.98	20.58	21.95	21.6
eca-mir-124	30.7	31.51		31.47	32.35	30.04	30.58	29.89	30.87	30.56	30.83	31.69	30.04	28.96	27.63	28.23	28.08	29.56	27.24	27.19	30.62	29.95	29.08	29.64	29.27	29.83	30.8	31.12	29.01	28.92	28.47	27.94	33.53	36.9		37.09	32.21	31.44	30.42	30.26	29.91	30.24	30.17			29.33		30.09
eca-mir-125a3p	27.45	29.08	28.22	28.57	30.12		27.95	27.87	28.16	27.9	28.98	29.56			25.68	27		29.07	25.99	26.83	28.53		26.58	28.19	27.45	28.33		29.27		26.81	27.02	26.9		30.81	30.04	31.05		30	27.95	28.21	27.1	28.43	29.92			28.21	29	28.64
eca-mir-125a5p	25.69	26.75	26.68	26.56	26.99	26.8	27.29	27.23	25.7	25.29	25.24	26.01	24.95	24.18	23.6	24.04	24.11	25.02	24.53	24.58	25.98	25.63	25.46	26.12	24.58	25.02	24.99	25.63	24.94	24.96	24.43	24.25	28.18	28.8	28.92	29.31	26.79	27.31	26.62	26.89	25.89	26.46	25.91	25.83	24.44	24.73	25.49	24.92
eca-mir-125b	29.19	29.79	25.27	25.46	25.52	25.1		25.11	23.49	23.18	23.27	24.07	22.85	22	22.17	22.23	23.55	24.25			24.98	24.64																			27.18	30.5	23.73	24.04	22.45	22.9	24.06	23.32
eca-mir-1263p	19.24	19.26	28.25	20.56	28.54	28.6	29.57	20.13	28.33	27.88	28.89		29.75	28.7	19.2	19.67	18.54	19.9	26.63		28.76	28.46	28.68	28.19	29.1	29.75	29.15	29.61	28.79	28.28	27.97	28.06	30.79	37.57	31.28	31.07	29.21	29.86	29.11	29.26	19.1	19.16	25.93	29.81	27.28	27.03	29.12	28.75
eca-mir-128	25.3	27.49	20.08	20.21	19.31	19.25	20.77	20.72	20.38	20.3	19.62	20.18	18.31	17.49	18.59	18.72	18.96	19.64	18.76	18.6	19.75	19.69	19.91	20.34	19.58	19.82	19.98	20.3	19.77	19.63	19.56	19.61	22.63	22.77	23.04	23.32	20.29	20.66	20.03	20.1	24.54	25.83	19.05	19.61	22.01	18.96	18.8	18.27
eca-mir-129a3p	27.14	27.61	25.52	25.33	25.48	25.15	26.46	26.27	26.6	26.25	25.6	26.28	24.83	23.95	24.13	24.67	23.9	24.92	23.83	23.88	25.06	24.88	25.6	26.01	25.47	26.03	25.54	26.27	25.06	25.32	25.03	25.08	29.22	29.35	28.89	29.56	26.26	26.69	26.24	26.09	26.09	26.17	21.06	26.6	23.25	23.76	26.1	25.25
eca-mir-129a5p	16.29	16.3		18.25	24.24	21.84	23.76	19.17	23.25	22.46	23.57		22.86	21.29	15.6	16.47	15.65	17.07	20.02	20.58	20.86	20.58	23.43	23.34	23.42	23.72	23.3	23.58	23.5	23.02	21.49	21.65	24.75	24.78	24.42	24.43	24.48	24.01	22.63	22.34	14.96	14.87	21.8	22.06		22.09	20.73	21.07
eca-mir-130a	27.67	27.86	28.43	28.53	29.3	28.05	31.29	29.15	28.99	28.56	28.8	29.11	28.01	26.46	26.34	26.88	26.56	28.17	26.52	26.98	29.25	29.36	29	29.63	28.73	28.81	29.04	31.06	28.18	28.49	27.79	28.18	32.74	34.56	32.36	33.81	29.32	29.72	29.49	30.2	27.07	27.12	29.74	29.62	23.1	27.85	28.94	28.12
eca-mir-130b	30.28	31.99		27.12	28.19	27.47		25.49	27.61	26.98	27.64	28.45	26.61	25.61	25.65	26.65	25.02	27.59	25.63	26.3	26.96	26.19	28.14	28.78	27.6	27.98	28.42	28.81	27.48	27.48	27.1	27.06	31.48	31.67	30.64	30.76	28.55	28.8	28.45	28.6	29.1	30.24	28.04	27.85	26.11	26.72	27.53	27.6
eca-mir-132	21.84	22.1	28.51	23.74	28.47	28.3		25.83	27.96	27.65	27.97	25.27	27.45	26.57	21.72	22.51	21.96	23.36	26.81	26.46	28.48	28.1	27.76	27.6	27.51	27.67	28.08	27.72	27.63	27.24	27.44	27.63	29.27	29.88	29.82	29.36	28.45	28.53	28.16	28.01	21.02	21.19	28.13	28.29		27.7	28.19	28.49
eca-mir-133b	26.18	27.63	32.82	29.23	33.97	32.15		28.01	33.47	32.19	33.5	30.35	30.29	28.96	25.58	28.49	25.87	29.6	30.09	31.14	24.21	24.19	31.14	33.04	32.24	33.12	32.53	34.27	31.33	30.98	24.22	31.07	35.43	36.01	33.94	37.3	32.7	33.7	32.78	35.04	24.95	25.96	23.79	23.87		24.28	22.25	22.8
eca-mir-135a	35.18	35.34	30.92	31.62	30.55	30.63	33.46	32.09	33.34	32.5	34.51	35.78	36.03	32.61	32.77	31.87	31.91	32.61	31.03	30.98	32.56	32.53	31.22	32.57	34.81	40		35.85	34.59	34.3	36.68	33.48	32.26					35.93	33.67	34.18	32.83	34.33	36.31			33.16	33.84	33.49
eca-mir-136	27.16	28.51	31.95	29.63	32.22	31.63	32.85	27.64	32.94	32.01	33.26	29.65	30.73	28.56	26.64	27.66	27	28.79	29.74	30.21	32.9	33.02	31.66	32.52	31.02	31.85	32.77	34	31.84	30.66	31.17	31.14	35.96	40	37.14	40	32.91	34.32	31.78	32.13	26.81	27.28	30.21	30.2		30.73	30.55	30.06
eca-mir-137	29.24	29.82		33.84	40	35.64		38.09				36.79	37.7		28.32	30.62	31	34.59	32.21	32.67	35.42	35.48	32.76	40		35.5	35.1	35.9	34.18	34.46		37.83							40	40	26.83	27.32		40		33.94	40
eca-mir-138	28.67	30.53	29.99	25.86	29.94	29.46			30.34	29.03	29.71		29.52	28.04	22.57	22.79	23.95	24.86	27.78	28.94	30.73	29.78	27.29	27.23	29.66		29.95	30.21	28.2	28.45	28.35			30.48		30.04		32.58			28.77	30.08	28.97		28.12	28.18		29.12
eca-mir-1403p	19.27	19.25		20.04	20.09	19.53	20.09	19.8	19.61	19.64	19.06	19.64	18.45	17.66	18.78	18.97	17.78	18.18	18.5	18.09	18.94	18.7	19.31	19.53	19.59	19.68	20.11	20.22	19.44	19.23	19.49	19.46	24.45	24.59	24.52	24.46	20.8	20.94	20.18	20.2	19.18	19.09	19.75	19.97		18.31	19.08	18.77
eca-mir-1405p	27.93	28.05	27.91		26.96	26.64	29.48		27.76	27.7	27.19		25.78	25.01	18.78	18.87	19.07	19.81	25.71	25.34	26.7	26.26	27.12	27.46	28.08	28.43	28.14	28.12	27.87	27.55	27.42	27.64	32.51	40	32.43	31.67	27.99	28.12	27.95	27.98	25.84	25.93	28.67	28.57		25.57	27.5	22.45
eca-mir-146a	27.1	27.08	28.04	26.23	26.91	26.73	28.83	26.88	27.66	27.48	27.25	27.08	25.96	25.08	24.51	24.64	24.03	25.18	25.89	25.53	26.24	25.7	26.59	27	26.66	26.9	27.56	27.86	27.05	27.22	26.66	26.68	29.58	29.99	29.63	29.88	27.3	27.63	27.73	27.57	26.06	26.3	26.86	27.42		25.8	26.79	26.89
eca-mir-146b3p	30.71	31.08	30.96	30.91	31.61	31.12	31.51	32.28	31.25	30.85	31.14	31.44	30.33	29.72	29.26	29.95	29.25	30.62	28.73	29.04	32.1	31.68	30.44	30.46	30.23	30.82	30.71	32.31	31.47	30.68	29.64	29.81	31.6	33.22	32.13	31.67	31.01	32.18	31.16	31.66	30.59	31.6	30.61	30.85	30.28	30.66		30.73
eca-mir-146b5p	27.8	28	29.15	28.36	27.67	27.32		19.73	28.52	28.33	28.26	28.89	27.16	26.47	26.21	26.56	25.7	26.29	26.47	26.25	27.01	26.6	27.29	27.8	28.16	28.15	28.08	28.77	27.78	27.49	27.26	27.34	31.25	31.27	30.83	30.56	28.45	28.54	28.47	28.86	27.17	27.19	28.03	28.72	25.81	26.35	27.74	27.18
eca-mir-147b	30.17	31.84	31.81	28.76	31	30.46	30.49	29.58	31.46	30.61	30.72	29.21	29.65	28.75	26.79	28.04	26.8	28.48	28.43	29.72	32.16	31.72	29.87	31.22	29.92	32.01	31.24	32.84	30.42	30.12	29.48	29.9	34.7	37.12	36.47	37.29	30.71	31.95	30.73	30.86	29.96	30.07	31.85	31.83	29.16	29.66	30.88	31.01
eca-mir-148a	21.95	22.19	22.5	22.48	21.23	20.9		24.02	22.12	22	22.08	22.86	20.47	19.63	20.6	20.67	20.46	21.04	20.73	20.28	20.68	20.19	21.93	22.08	21.88	21.96	21.98	22.25	21.73	21.58	21.72	21.68	24.87	25.13	24.33	24.62	22.47	22.65	22.51	22.47	21.05	21.19	22.6	22.87	19.31	19.44	21.6	21.27
eca-mir-155	26.07	27.54	27.74	27.94	27.37	26.62		26.82	27.52	26.6	27.3	28.11	26.29	25.08	24.93	26.28	24.59	26.51	25.69	26	27.06	26.52	25	26.26	25.43	26.52	26.06	27.6	25.29	25.27	25.66	25.61	27.24	28.57	27.57	29.09	26.29	27.65	27.12	27.14	24.95	25.81	27.19		26.35	26.29	27.75	27.64
eca-mir-183	33.83	35.48	34.77	33.91	35.78	33.89	34.63	35.28	37.93	34.01	33.72	35.85	33.66	33.72	30.64	33.02	32.46	35.53	32.86	32.12	36.2	33.62	33.6	34.13	33.57	36.08	33.99	36.02	33.62	33.68	33.95	33.29			33.31	36.95	40	35.2	40	33.94	31.99	33.83	34.93	38.53	33.78	34.12	37.02	34.43
eca-mir-1885p	27.11	28.62	27.71	27.54	29.46			25.1	26.51	26.25	27.21	28	28.05	26.74	25.61	26.66	25.66	27.28	26.02	26.11	29.16	28.74	23.43	24.33		28.06		28.95	26.09	25.64	24.55	24.78	30.79	31.51	31.9	31.13	28.19	29.22	27.61	27.59		27.46		29.6		27.94
eca-mir-190b	29	29.84	29.67	29.63	28.63	28.11		31.73	29.03	29.06	29.47	30.1	28.28	27.23	27.66	28.56	27.61	28.31	27.81	27.99	27.22	26.8	27.77	28.43	28.83	29.06	28.89	29.47	28.53	27.99	28.73	28.73	30.06	30.35	29.84	30.71	27.82	28.5	27.97	27.96	26.88	27.07	29.16	29.8		26.69	28.17	27.85
eca-mir-191	15.3	15.7	16.24	32.79	15.89	15.66	16.55	30.23	16.01	15.74	15.99		14.56	13.64	13.83	14.67	13.74	14.88	12.35	13.84	14.97	14.58	14.84	15.58	14.63	15.58	15.58	16.49	14.9	14.8	14.15	14.21	17.41	18.16	18.25	18.76	15.84	16.88	15.7	15.7	14.9	15.49	15.67	16.01		14.46	15.5	15.24
eca-mir-192	25.45	25.46	26.29	26.48	24.89	24.79	25.78	25.43	26.19	26.29	25.86	26.64	23.74	22.99	24.69	24.63		24.71	25.27	24.35	24.66	24.08	24.75	24.82	25.16	25.14	25.6	25.53	24.83	24.66	25.04	24.91	28.46	28.54	28.25	28.14	26.14	26.06	25.48	25.46	24.27	24.18	25.35	25.63	23.25	23.51	17.22	24
eca-mir-193a3p	33.58	35.34	33.44	33.64	33.04	32		32.13	34.29	33.61	32.52	36.05	31.45	29.88	30.76	32.1	31.77	32.69	30.57	30.59	33.32	32.61	31.14	32.71	32.05	32.75	33.48	34.65	32.01	31.93	31.62	30.88	35.95	39.08	34.48	40	35.63	34.73	32.65	33.97	33.3	32.23	31.94	31.29	31.36	31.77	25.47	31.45
eca-mir-193a5p	30.71	31.11	31.09	30.61	31.31	31.47	28.66	28.57	30.61	29.29	30.68	31.71	30.74	29.59		29.88	28.46	30.48	23.9	23.79		31.68	25.01	25.49	23.51	23.82	23.73	24.05	23.54	23.69	23.27	23.17	26.99	27.14	27.27	27.6	24.46	24.83	24.53	24.55	29.91	30.96	30.23	31.02	30.68	30.77	30.87	30.55
eca-mir-195	16.04	16.01	16.88	16.79	15.96	15.49	17.51	17.21	15.83	15.91	15.72	16.52	15.3	14.57	14.88	14.71	14.08	14.39			15.56	15.12																			14.68	14.7	16.47	16.53	13.44	13.78	15.58	15.06
eca-mir-197	18.17	18.35	18.62	18.53	18.64	17.97	18.85	18.6	17.66	17.68	17.56	18.09	17.3	16.54	16.72	16.85	16.88	17.54	17.28	17.33	17.26	17.06	17.66	17.95	17.93	18.16	18.14	18.38	17.82	17.77	18.03	18.03	20.52	20.68	21.22	21.46	19.05	19.53	18.93	18.96	18.16	18.27	17.57	17.8	16.77	16.95	17.58	17.49
eca-mir-199b3p	31	30.9	31.6	30.96	31.95	31.23	32.86	33.64	30.94	30.67	30.6	30.65	30.46	29.95	29.22	29.94	29.21	29.82	29.5	29.65	29.89	29.97	30.93		30.76	31.5	30.66	31.33	30.18	30.18	30.79	30.23	33.29	34.9	32.67	33.02	31.22	30.58	31.2	31.97	30.18	30.63	31.86			31.16		31.28
eca-mir-200a	40		35.24	40		35.94	35.31	38.22	35.6	33.94	36.76	40	40	32.33	29.55	35.95	34.9	37.96	33.86	34.61	40	38.87	33.67	34.84	36.21		38.59		36.12	40	35.24	36.6							40	37.25	34.52	36.82	37.05	35.73	35.25	40		37.11
eca-mir-200b	29.95	30.45	31.5	31.03	30.31	30.07	30.05	29.56	30.99	29.99	30.29	31.7	30.5	28.32	28.06	29.3	27.92	29.46	28.45	28.72	30.07	29.42	28.84	29.86	29.89	30.48	31.32	30.92	30.55	29.45	29.33	29.5	35.15	33.6	32.34	32	30.82	31.82	30.29	30.5	29.92	30.77	29.18	30.04	28.48	28.61	29.3	29
eca-mir-200c	30.27	30.69	30.88	30.96	30.64	30.29		29.56	30.51	30.34	30.22	30.1	29.78	29.19	28.88	29.22	28.42	28.97	29.27	29.71	29.85	29.87	28.73	29.62	29.6	29.84	30.59	30.34	29.21	29.53	29.29	29.26	33.62	31.83	32.64	31.55	30.54	31.24	30.49	30.16	29.62	29.65	30.23	30.37	28.73	29.07	30.73	30.01
eca-mir-204b	25.72	27.11	26.79	26.64	27.91	27.52	26.93	26.97	26.33	25.8	25.98	26.55	26.15	25.61	24.35	25.35	25.67	27.03	26.28	27.05	28.15	27.9	27.18	28.12	27.08	27.67	26.66	27.7	27.09	27.19	26.85	26.53	27.93	28.91	28.77	29.71	26.83	27.49	26.93	26.83	27.14	27.91	29.03	28.95	27.08	27.34	27.63	27.61
eca-mir-206	30.89	33.2		32.03	32.93	33.86	31.51	30.88	31.46	31.51	32.1	32.44	32.05	30.66	29.7	30.81	30.53	33.22	30.09	30.82	34.13	31.66	30.71	30.96	31.9	33.15	32.59	35.19	31.05	30.73	31.35	30.18	35.31	35.74	40	40	32.92	36.15		30.94	30.7	31.57	28.62	32.14		31.15	33.59	31.74
eca-mir-212	23.63	24.2	23.27	23.58	24.36	23.91	24.71	23.61	24.44	23.32	24.6	25.99	23.1	22.06	20.28	22.1	22.05	23.76	20.72	21.32	23.18	23.07	22.93	23.88	22.92	23.7	23.65	24.59	23.23	22.82	22.14	22.06		27.46	26.98	27.77	24.51	25.2	24.2	24.75	23.12	24.74	22.7			23.32		23.13
eca-mir-214	31.06	31.68	30.6			29.6		29.01	30.75	30.35	30.81		29.72	28.51	27.58	29.67	28.84	31.5		29.78	29.85	29.64						32.57		29.53	29.13		33.01	34.88	32.92	35.52	31.44		30.65			30.75		28.53		30.11		27.3
eca-mir-215	30.02	29.53	30.31	30.31	29.16	28.91	29.5	29.32	30.87	30.78	30.89	32.74	28.31	27.68	28.43	28.88	28.45	28.97	29.32	29	27.77	27.44	28.21	28.72	30.03	30.57	30.8	30.52	30.02	29.54	30.01	29.27	32.99	32.73	31.77	31.61	31.64	31.14	29.42	29.17	28.76	28.84	30.56	30.42	40	28.31	29.02	28.73
eca-mir-216a	32.6	33.49		33.08	33.42	31.84	32.01	31.63	34.08	32.67	33.73	33.03	31.56	30.19	30.52	33.53	31.6	33.43	30.53	31	34.57	32.5	30.74	32.06	32.52	33.26	31.74	32.83	32.74	32.49	30.76		36.26	37.43			34.82	37.73	32.51	32.7	31.09	33.75	31.25	31.91		32.12	30.79	30.72
eca-mir-217	36.84	37.19	40	25.59	35.72	39.38	37.96		35.44	34.86	40	36.17	40	36.16	34.2		33.65	40	33.97		40	35.7	36.59	39.26		35.57		40	34.87	35.75							34.83			34.94	36.1	40	36.21	38.31		38.4	38.31	40
eca-mir-218	40	40		34.52	37.69	36.54	39.39	30.63	36.04	33.89	34.98	36.82	35.88	33.44	31.97	33.76	33.44	38.06	31.61	32.12	35.91	33.79	36.17	34.86	35.34	35.45	33.14	35.79	40	35.32	30.71	30.82	40		35.15	34.21	38.53	40	40		32.58	35.44	33.56	35.33	34.58		34.93	32.19
eca-mir-2195p	29.31	29.24	29.67	30.16	29.07	28.31	29.85	29.65	28.65	29.03	28.15	28.94	26.57	25.62	28.68	28.52	28.49	29.06	28.55	28.15	28.76	29.12	27.75	28.04	29.98	29.82	29.93	30.36	28.99	28.97	30.16	29.86	40	33.17	34.04	32.98	31.01	30.89	30.05	30.84	27.84	28.02	30.11	28.93	28.06	28.53	27.98	28.02
eca-mir-224	40	35.11	35.68	33.68	39.25	34.57	36.25	35.44			33.27	37.77	35.04	33.43	31.73	34.72	32.21	34.35	33.12	31.68	34.86	35.48	34.02	34.04	35.88	35.88	36.71	34.91	35.72	34.14	32.41	32.68	40		36.25		37.71	40	37.19	36.88	33.44	34.44	18.06	37.37		14.87	34.05	38.05
eca-mir-302d	39.12	40	36.38	40	37.64	37.82	37.16	34.74		34.49	40	40	38.85	36.24	31.76	40	36.77		38.94	40	40	40	35.55	40	38.53		40	40	36.8		37.88	38.8							40	39.37	35.57	35.69	40	36.52	37.72	37.05	36.13	34.92
eca-mir-3245p	23.74	24.2	24.18	24.1	24.47	24.02	24.97	24.42	23.73	23.49	23.15	23.74	22.54	21.64	21.85	22.64	22.47	23.49	22.07	22.3	24.04	23.77	23.7	24.25	23.71	24.05	24.21	24.58	23.5	23.51	23.2	23.44	29.27	29.64	28.58	29.21	24.65	24.89	24.07	24.1	23.31	23.65	23.74	24.55	22.94	22.42	22.82	23.03
eca-mir-328	24.31		23.96		23.13	23.13	23.89		23.77	22.98	23.5	23.81	22	21.23	20.6	23.08	22.78	24.21	22.51	22.74	24.24	24.14	23.25	23.83	23.9	24.16	23.98	24.88	23.53	23.44	23.87	23.85	26.61	26.03	27.35	27.43	24.31	25.1	23.9	24.02	23.87	24.56	23.01	23.24	22.78	22.72	22.18	21.88
eca-mir-329	40			29.75	34.18	40	40	40	35.24	35.21	34.04	34.9	33.56	32.32	33.88	34.43	32.68	39.05	33.66	33.04	35.14	40	38.43	35.18	34.32	33.89	33.65	34.84	40	33.46	34.01	33.05	40			34.84	32.98	34.54	33.73	35.67	32.96	33.1	33.83	33.24		32.51	23.59	33.89
eca-mir-330	26.15	26.64	26.13	26.53	27.5	26.94	26.46	25.84	26.95	26.66	26.11	27.5	26.63	25.34	25.08	25.53	25.29	26.42	26.18	26.7	28.1	27.81	27.16	27.78	26.49	27.2	26.45	27.26	25.91	26.03	26.06	26.08	30.12	30.55	30.16	31.01	26.76	27.52	27.45	27.8	26.62	26.99	27.25	27.5		25.84	26.63	25.67
eca-mir-331	20.32	20.84	20.9	20.93	22.27	21.85	21.49	20.85	21.27	20.8	20.57	21.2	20.55	19.67	19.77	20.44	19.49	20.44	20.23	20.51	23.23	23.14	21.05	21.65	20.73	21.25	20.83	21.38	20.24	20.18	20.86	20.79	24.04	24.44	24.3	24.67	21.54	22.04	22.17	22.08	20.85	21.55	22.33	22.23	21.04	21.12	21	20.98
eca-mir-335	31.52	33.97	32.33	30.58	31.01	30.66	32.97	33.26	32.65	31.57	31.44	32.27	28.31	27.08	28.24	29.88	29.02	30.14	29.78	29.62	28.02	27.93	29.91	30.22	30.88	30.97	31.71	32.02	29.68	30.47	30.53	30.29	33.03	36.18	35.72	34.17	30.81	31.89	31.18	31.09	28.92	29.27	31.18	30.95		29.13	30.24	30.11
eca-mir-3423p	20.03	20.36	20.92	20.87	20.83	20.56	21.33	21.21	21.35	20.93	21.03	21.71	20.21		19.52	19.74	18.75	19.54	18.95	19.13	19.97	19.88	20	20.56	20.22	20.74	20.79	21.35	20.64	20.76	20.11	20.11	22.94	23.24	23.33	23.75	20.97	21.47	21.27	21.22	20.24	20.53	20.48	20.73	19.45	19.19	20.56	20.2
eca-mir-3613p	22.32	22.53	23.03	22.94	22.73	22.52	23.34	23.29	22.94	22.81	22.28	22.88	21.82		21.68	21.86	21.61	22.02	21.82	21.64	22.67	22.48	22.78	23.06	22.67	22.8	22.82	23.05	22.56	22.51	22.6	22.59	25.86	25.86	26.16	26.09	23.42	23.56	23.8	23.79	23.12	23.2	22.56	22.83	21.92	21.86	22.2	21.71
eca-mir-3615p	19.72	20.47	20.73	20.61	20.2	19.69	20.43	20.22	20.99	20.29	20.35	21.19	19.1		18.17	19.09	18.95	20.64	19.23	19.68	19.81	19.72	19.32	20.17	19.74	20.53	20.05	21.22	19.45	19.22	19.68	19.58	21.43	22.21	22.02	23.06	20.81	21.81	20.14	20.17	19.18	19.76	20.06	20.2	19.3	19.21	19.62	19.51
eca-mir-367		40	40	38.3	40		33.52	33.48	35.86	34.53	38		37.67		32.85	36.27	33.62		34.76	35.11		40	34.87	40	40		34.98		37.88	35.58	34.5	35.59					38.77		36.92	35.87	36.83	40	40			37.09	40	35.89
eca-mir-3693p		40	40	40		40	37.44	38.64		38.06	40		35.6	36.15	30.74	40	34.76		35.75	34.65	37.83	33.7	40	36.66	40				40	35.06	40	40					33.93	36.58	40		34.74	35.59	35.85		34.74	38.84	34.14	40
eca-mir-3695p	34.79	40		40	35.97	36.86		33.65	40	34.78	40		40	34.33	31.7	38.07	36	37.63	33.53	35.44	35.35	34.35	34.45	32.79	40		40	34.84	34.71	33.81	33.89	35.1					38.62		40	40	34.86	40	36.55	33.5	35.6	33.87	35.77	36.47
eca-mir-3713p	35.66	39.45	34.98	35.72	40	36.87	34.06	32.96	40	33.65	40	40	35.18	35.23	31.5	34.85	33.68	34.47	32.61	33.98	36.02			34.5	33.69	38.26	33.33	40	34.12	37.29	33.6	34.03			38.01		40	36.16	38.08	37.36	36.04	37.89	35.64				35.03
eca-mir-3715p	29.67	30.86		30.21		30.86	27.51	27.57	29		29.07	30.35		33.42		29.19	28.02	30.06	28.17	27.73	30.21	30.82	25.35	26.72		30.65		32.29	28.09			26.45	33.44	35.11		35.02	31.97	31.54	28.71	28.6	29.28	30.01	30.25	28.62	32.04	30.57	27.81	29.01
eca-mir-374a	23.83	24.5	24.72	24.64	24.68	23.97	25.69		24.61	24.6	24.23	24.86	24.04		22.77	23.05	22.64	23.24	20.18	23.17	23.67	23.71	24.25	25.52	25	25.83	24.81	26.28	24.54	24.15	24.61	24.69	27.58	28.43	27.24	28.73	24.94	25.74	25.93	25.93	22.71	22.73	25.28	25.68		23.5	24.56	23.87
eca-mir-374b	24.06	23.96		24.93	23.07	23.5	25.72	24.58				25.37	23.17		22.7	23.97	22.64	23.15	22.83		22.82	22.87	24.12	24.51	24.32		23.99	24.04	23.8	23.87	24.07	24.01	26.63	26.77	26.31	26.53	24.3	24.33	25.51	25.28	22.76		24.36	24.81		22.49	23.57	23.43
eca-mir-376a	35.1	39.39	40	37.12	35.57	36.01	40	34.66	36.58	35.43	34.83	39.39	34.43		33.96	33.93	33.66	34.78	33.89	33.55	33.75	33.05	35.04	34.94	35.28	33.95	36.19	35	36.96	36.27	35.69	33.29		35.77	40		34.88	37.17	34.71	36.45	32.22	33.02	34.26	36.53		33.78	33.78	32.75
eca-mir-376b	36.91	36.61	35.66	35.78	37.75	33.14	32.6	34.65	39.3	34.8	40	40	34		32.73	34.07	34.6	38.41	32.46	33.51	34.63	34.61	35.17	34.65	34.62	40	35.67	38.48	34.65	36.53	33.5	35.46					40	40	36.53	38.26	33.08	33.83	36.3	34.64	33.62	32.56	33.59	35.62
eca-mir-377	34.95	40	35.39	35.05	39.1	35.28	34.84	34.89	34.02	34.31	34	35.74	34.61	33.6	31.97	34.74	33.75	39	33.69	33.8	39.1	35.94	35.75	35.47	34.22	34.82	35.12	38.84	36.47	35.66	33.91	33.96	40	40	38.61	40		33.82	33.46	34.19	31.64	33.79	28.15	36.83		34.27	33.53	33.29
eca-mir-378	26.7	26.91	27.72	27.73	27.89	27.89	27.55	23.59	26.78		26.28	26.88	26.69	25.96	24.99	25.71	24.82	25.66	26.01	25.63	27.26	26.93	25.97	26.6	26.43	26.97	26.93	27.3	25.97	26	24.9	26.12	30.27	31.25	30.74	30.57	27.45	28.43	27.61	27.61	26.66	26.75	27.33	28.57		25.64	27.67	27.09
eca-mir-379	32.06	33.6	35.49	33.02	34.85	34.59	31.21	31.77	32.33	32.22	33.52	36.71	33.36	32.01	29.26	32	30.51	32.71	29.81		33.7	35.08	31.14	32.13	31.47	34.75	33.77	33	30.66	31.9	31.7	32.02	34.31	40		33.72	34.96		32.35	32.88	30.52		33.14			32.53		33.68
eca-mir-380	32.22	36.56		33.8	36.25	33.48	35.52	34.84	34.77	33.03		34.6	33.21	31.12	31.23	33.1	31.78	34.2	31.1	30.8	34.22	33.04	31.58	33.43	32.91	35.87	32.9	33.07	33.14	32.83	32.6	32.17	37.41	39.54	38.31		35.9	34.51	33.97	32.56	33.7	34.3	32.8	34.96		33.43	35.01	32.01
eca-mir-382	28.82	30.93	27.32	26.95	32.67	31.14	28.8	29.04	30.24	26.3	30.34	31.14	31.66	30.13	24.67	28.12	28.55	30.62	25.33	25.63	30.95	28.93	27.8	29.23	27.5	30.15	27.64	30.36	27.55	27.79	27.07	27.19	28.22	30.29	28.64	29.54	27.11	30.89	26.78	27.07	27.1	29.81	30.62	31.14		30.49	29.58	29.6
eca-mir-410	30.45	32.01		30.09	31.63	30.8	29.41	29.96	31.97	29.86	31.63		30.79	29.21	26.73	29.35	27.95	31.66	26.45	28.67	31.5	31.05	29.61	30.49	29.79	31.36	29.05	31.63	29.49	29.7	29.15	28.51	32.48	32.79	33.95	35.43	29.78	32.21	31.61	31.93	29.82	31.17	30.48	30.5		30.8	30.71	29.71
eca-mir-411	26.5	30.58	23.81	23.75	28.68	27.29	26.76	24.98	28.31	23.9	29.6	31.32	29.33	28.02	21.48	26.31	25.65	31.01	20.83	24.73	27.29	25.83	25.94	29.99	25.7	30.35	25.71	29.78	25.58	25.98	23.67	23.17	27.16	31.41	26.67	30.9	26.49	31.11	24.95	24.86	23.82	27.94		28.55		27.11	27.31
eca-mir-412	31.72	32.85	32.9		29.82	29.09	31.07	31.02	31.25	31.01		31.89	30.2	28.84		31.79	30.56	31.89	28.71	29.23	30.34	29.95	29.76	29.5	31.65	31.12	32.28	35.63	30.24	30.89	30.54	30.29	34.11		34.22	33.6	33.12	34.17	31.29	31.7	30.95	32.79	28.75	29.32		28.55	28.81	28.01
eca-mir-4235p	18.7	19.68	19.69	19.92	19.8	19.15	19.86	19.97	19.63	18.95	19.36	19.84	18.38	17.33	17.73	18.28	17.72	19.05	18.77	19.12	20.15	19.65	18.74	20.12	19.06	19.46	19.19	20.06	18.75	18.83	19	19.04	21.78		22.28	22.77	19.92	20.48	19.96	20.01	19.15	19.71	19.15	19.7		18.54	20.01	19.59
eca-mir-431	31.3	32.68		32.82		31.44	30.99	29.75	32.9			33.98	32.17	30.68		31.48		31.92	29.78	30.99	32.94		30.02	31.58			32.74	33.75		31.17	30.21		37.05	34.79	35.84	40	34.21	35.04	33.09	32.75	31.52	31.89	30.6	31.06	40	31.03	31.91	31.81
eca-mir-432	26.89	27.65	29.47	29.76	29.72	28.3	27	25.91	28.48	27.72	28.2	29.68	27.28	25.75	26.13	27.04	25.65	27.46	25.47	26.11	30.85	30.29	25.3	26.03	27.5	28.69	29	30.58	27.23	26.91	26.8	26.62	33.45	34.32	32.61	32.29	30.48	30.85	27.5	27.51	25.93	26.89	27	26.95	40	26.58	27.87	26.9
eca-mir-433	28.29	28.02	25.9	25.96	28.11	26.73	27.82	27.58	26.35	25.77	27.5	26.63	27.3	26.15	24.09	25.19	27.04	28.19	23.57	23.93	25.85	25.62	27.65	28.18		28.32		28.13			25.83	25.86	29.43	29.74	29.04	29.36	28.18	29.03	27.3		25.82	26.34	26.7	27.84		26.73	26.5	26.55
eca-mir-450b3p	40	38.97	37.95	40		35.11	37.84	35.14	40	40	40		35.69	38.19	34.43	40	37.02	35.09	36.78	33.87	33.96	35.01	36.71	35.63	40		38.09		33.63	34.04	36.84	33.45	40		34.05		40		40		36.57	40	37.85	40		40	31.39	33.65
eca-mir-454	27.61	28.17	28.44	28.56	26.24	26.01	29.86	29.82	27.75	28.05	27.46	28	26.23	25.6	26.47	26.6	25.67	26.25	25.71	25.67	25.7	25.27	26.75	27.26	27.88	28.17	27.51	28.05	26.95	26.83	27.54	27.73	29.78	30	29.29	29.59	27.18	27.16	26.91	26.94		25.87	18.12	26.81		24.49	13.66	26.35
eca-mir-4853p	26.63	27.81	26.57	26.86	25.64	24.92	26.63	26.32	26.46	25.6	26.58	27.58	24.7	23.49	23.41	24.72	24.66	26.92	23.69	24.33	25.03	24.62	24.54	26.73	25.32	26.22	25.83	26.91	25	25.04	24.89	24.76	28.25	29.63	28.78	29.61	26.63	27.32	25.85	25.84	25.7	26.44	24.81	25.18		24.57	24.11	24.29
eca-mir-4855p	33	33.67	33.89	34.31	34.55	32.58	31.21	31.8	32.07	32.81	33.23	35.58	33.49	31.12	30.84	32.56	30.32	32.53	30.84	31.17	35.36	34.84	30.88	32.53	32.17	33.98	35.5		32.04	32.43	32.68	32.63	40		35.7		35.67	37.23	34.23	33.59	32.76	33.92	32.67	33.21		31.57	32.85	32.44
eca-mir-4863p	28.98	30.07	29.63	29.46	30.47	29.47	26.98	27.55	28.42	27.63	28.71	29.66	29.02	28	26.96	28.76	26.43	28.85	27.01	27.57	33.25		27.78	28.92		29.57	29.63	31.01	27.96	27.97	29.13	29.46	32.72	34.48	32.25	34.18	31.62	31.7	30.29	30.48		28.94	30.26	29.53		28.02	28.77	28.93
eca-mir-4865p	11	11.78	11.61	11.62	11.99	11.61	11.76	11.03	11.29	10.89	11.19	11.77	10.77	9.95	9.34	10.03	9.57	10.77	9.63	9.89	11.11	10.79	10.72	11.23	11.03	11.62	11.12	11.78	10.78	10.72	10.79	10.77	13.17	13.56	13.98	14.31	11.48	12.09	11.81	11.82	11.13	11.6	11.72	11.36		10.68	11.87	10.98
eca-mir-487a	35.56	35.47	35.26	34.86	38.32	34.46		33.26	35.96	33.9	34.07	37.22	33.86	33.09		33.01		35.53	33.5	35.57	34.97	35.06	31.54	34.53	33.91	34.51	33.49	36.88	32.54	34.08	32.49	32.57	34.27	40	40		35.78	33.93	36.15	33.95	32.04	32.76	34.47	33.28		33.11
eca-mir-487b	34.51	33.89	32.75	36.14	34.97	34.81	39.55	34.05	34.21	33.08	32.74	34.24	34.18	32.76	31.99	33.16	31.98	32.72	33.16	32.65	34.73	37.16	32.54	34.62	33.99	34.47	34.3	34.54	32.45	31.61	32.64	32.24	34.68	40	34.9	34.93	33.04	33.96	34.16	31.9	31.67	31.98	34.16	32.93		32.26		33.51
eca-mir-488	35.6	36.51	33.96	34.87	34.79	33.04		40	36.01	36.9	40	40	34.76	32.13	33.32	34.98	35.89	40	33.03	33.09	34.95	35	33	37.89	32.89	35.58	37.26	38.36	35.91	33.73	35.56	35.13		40	40		40		35.13	33.46	36.44	35.94	34.16	35.03		34.61	34.42	34.52
eca-mir-489	26.79	27.82	26.93		26.26	25.61	21.99		27.61	26.77	27.67		26.29	24.55	23.78	25.44	24.78	27.18	23.72	24.08	26.24	25.53	25	25.99	26.05	26.81	26.49	27.57	26.19	25.62	24.42	24.04		29.28	28.88	29.56	26.31	27.81	26.05	26.59	25.07	26.84	25.6	25.99		25.67	26.07	25.51
eca-mir-4905p	30.99	32	30.54	30.52	33.33		28.66	27.52	29.97	29.27	30.03	32.03	31.88	29.96	28.03	30.18	29.05	31.02	28.47	29.28		32.81	26.72	27.12	30.63	31.29	32.07	32.56	28.82	29.09	27.26	27.47	33.22	33.83	34.79	35.23	32.59	31.27	30.33	30.85	30.26	31.28	31.85			31.19	35.01
eca-mir-492	33.14		34.91	36.96	33.79	35.05	32.65	34.04	36.52	34.08	40	39.21	33.66	32.56	33.72	35.89	32.92	37.58	33.57	35.45	40	35.7	35.02	34.48	36.9	40	34.71	38.11	37.06	35.35	33.69	33.86	40				36.07		33.95	36.55	33.26	40	31.74			32.89	30.24	33.48
eca-mir-493b	28.99	30	29.46	29.51	29.44	28	28.47	28.1	28.92		29.86	30.05	27.73	26.15	26.16	27.01	26.48	29.16	26.31	26.91	28.45	27.71	27.47	27.82	28.53	29.26	28.72	30.02	27.81	28.12	27.58	27.12	32.44	34.24	32.24	33.88	29.92	30.65	28.77	28.83	28.2	29.6	27.03	26.79	40	27.61	27.16	26.77
eca-mir-495	35.09	34.44	35.75	33.52	35.46	33.85	35.65	36.43	35.24	35.01		35.2	34.43	33.87	32.58	33.77	32.66	34.18	33.19	33.87	34.58	34.06	34.66	34.46	33.64	34.54	33.85	38.1	33.14	32.73	34.91	34.02	40			40	33.59	32.68	32.78	36.5	33.07	33.75	32.72	32.98		32.7	33.29	33.86
eca-mir-496	33.88	36.89	34.96	33.5	32.78	32.71	33.26	32.96	34.52	32.73	32.87	35.69	31.59	30.47	31.06	33.08	32.19	35.03	31.18	32.02	32.79	31.93	31.79	33.18	32.47	34.61	32.73	36.97	33.3	33.23	32.57	31.5	40	40	35.94	40	34.29	35.63		33.66	33.32	34.97	31.85	32.16		31.75	31.46	31.5
eca-mir-497	24.95	26.02	24.83	24.52	23.65	23.66	27.54	27.42	24.31	23.79	24.96	25.56	24.22	22.44	21.08	22.35	22.19	24.64	22.17	22.85	25.02	24.19	24.02	25.05	24.51	25.18	24.97	25.83	24.11	24.46	23.75	23.48	30.44	31.57	29.81	29.94	25.63	25.04	25.81	26.05	23.83	24.22	25.66	26.09	21.98	23	25.25	24.57
eca-mir-4993p	31.87	33.65	33.28	33.59	34.53	34.25		32.5	33.53	31.84	33.22		33.15	31.02	29.64	31.92	30.01	32.9	30.17	31.5	37	35.83	30.78	32.69		34.63	32.89	34.55	32.01	31.22	31.46	31.44	33.79	40	34.88	37	34.88	35.82	31.64	31.6	30.77	32.98	33.15	33.07		32.28	33.58	33.07
eca-mir-4995p	29.85	31.05	30.11	30.7	29.74	29.06	32.88	31.43	30.52	30.11	30.99	32.04	28.8	27.91	28.62	29.82	28.2	29.94	28.57	28.75	29.67	29.27	29.34	30.79	30.33	30.99	29.93	30.77	29.93	29.86	29.94	29.89	32.05	34.95	32.5	33.71	29.89	30.17	29.77	29.72	28.06	29.34	30.91			27.67	30.47	29.29
eca-mir-503	29.95	31.18	30.91	30.87	31.5	30.48	30.76	30.01	31.82		31.3	32.51	29.92		28.04	29.47	28.62	30.97	28.25	29.66		32.78	29.33	31.01	30.05	31.58	31.19	31.82	29.72	30.28	29.43	29.25	34.69	36.85	34.13	34.85	32.11	32.63	31.91	31.84	29.54	31.19		30.98		29.9
eca-mir-504	23.96	24.85	25.49	25.2	25.74	25.96	25.47	25.57	25.47	24.91	24.59	25.09	25.4	24.34	24.16	24.96	23.72	24.84	24.78	25.23	27.3	27.12	25.05		25.27	25.95	25.46	26.23	24.8	24.8	25.77	25.71	28.84	29.12	29.29	29.23	26.06	26.68	26.63	26.62	25.68	26.18	25.89	26.15		25.74	24.89	24.76
eca-mir-5083p	28.8	30.09	26.76	27.62	28.31	28.04	29.58	29.89	28.08	27.68	29.71	30.37	28.54	27.78	26.21	27.43	29.11	30.71	26.46	26.73	27.59	26.32	29.82	30.74	29.1	30.05	29.23	30.73	29.45	29.63	27.23	27.74	30.86	31.45	30.48	31.66	29.76	30.69	29	29.04	27.57	28.34	27.68	28.11		27.84	27.47	27.36
eca-mir-514	28.58	29.48	29.02	29.3	29.28	29	28.52	27.28				29.62	27.9	26.68	26.47	27.71	26.72	28.89	27.44	27.59	29.91	30.77	27.52	28.03	28.47	29.8	29.2	29.86	28.31	28.01	27.88	28.01	33.96	34.01	33.05		30.67	30.73	28.86	29.47	27.87	28.83	28.91	28.9		27.82	28.52	28.09
eca-mir-5325p	27.82	28.58	28.77	28.31	28.43	27.59		28.72	28.01	28.1	27.86	28.21	27.72	26.83	27.01	27.26	26.64	27.17	26.71	26.99	28.21	27.22	28.08	27.95	27.73	28.14	28.65	28.93	27.69	27.74	27.8	27.72	31.74	32.9	31.93	32.22	28.63	28.62	28.42	28.85	27.5	27.75	25.19	28.23	26.3	27.43	27.63	27.85
eca-mir-5423p	31.75	32.33	31.62	33.63	32.97	34.46	32.8	31.35	29.88	30.46	32.54	31.08	32.34	31.03	30.35	31.7	30.09	31.24	29.93	30.53	31.29	31.55	30.62	30.5	30.87	31.46	32.81	34.03	31.06	31.48	32.3	32.27	40	37.73	40	33.08	33.03	34.48	33.34	32.45	30.57	32.85	33.63	34.76		31.18	32.86	32.53
eca-mir-5425p	34.1	33.89	33.54	34.02	33.45	34.15	33.52	32.64	36.18	33.45	33.49	32.75	32.31	31.56	30.96	32.32	31.79	32.49	31.21	32.02	32.52	33.42	34.18	33.67	33.99	35.08	35.27	34.85	32.93	34.93	32.97	34.81	40		39.5		33.63	34.45	32.87	32.69	33.94	34.2	33.97	34.62		31.96	32.66	32.98
eca-mir-544b	36.54	40	40	34.8	33.02	32.44	33.71	33.51	40	34.8	36.97	38.24	31.56	30.84		36.09	36.05	35.01	34.27	35.55	30.93	30.92	34.1			36.78	40	38.05	40		34.17	34.67			40				38.11	35.62	34.17	40	32.69	32.92		32.67	32.21	31.51
eca-mir-551b	34.47	36.85	34.75	34.12	34.06	35.57	34.77	34.82	33.82	31.69	33.12	34.91	29.26	27.61	27.9	29.73	29.83	33.97	29.82	31.21	32.18	31.74	31.66	32.7	32.65	34.5	32.49	32.99	32.75	32.89	32.13	31.58	37.2	36.52	39.14	36.6	32.97	34	32.72	33.01	29.81	31.06	31.11	32.45		34.56	31.16	31.11
eca-mir-5825p	35.8	37.99	40	33.72	34.02	33.7	34.75	40	34.01	34.07	40	36.59	35.13	32.71	31.89	34.6	32.81	35.29	31.06	32.74	34.09	34.09	34.56	35.06	34.43	38.83	37.58	35.04	33.73	34.61	33.63	33.62					34.51	37.11	35.52	36.54	32.31	34.67	36.21	38.01		33.31	35.76	34.83
eca-mir-5823p	32.43	32.81	32.64	32.82	33.92	31.49	33.69	33.19	32.85	31.93	34.34	34.79	30.15	28.79	30.19	30.85	30.58	32.33	28.66	29.54	31.02	30.9	31.19	32.27	31.68	31.75	32.24	32.49	31.45	32.43	30.79	30.19	36.07	35.31	34.72	37.3	31.94	33.73	32	33.72	32.06	33.04	31.94	32.58	29.88	31.11	30.77	31
eca-mir-5905p	27.53	28.45	28.01	28.19	26.17	25.49	29.66	29.3	28.05	27.65	27.77	28.7	24.67	23.74	25.11	25.68	26.52	27.73	25.6	25.49	24.92	24.61	25.45	26.22	27.51	27.95	27.8	28.54	27.33	27.31	27.14	27.06	32.78	32.44	30.81	31.18	27.85	28.12	26.87	26.91	24.71	25	27.59	28.2	23.52	24.07	26.12	25.66
eca-mir-5903p	35.92		33.2	32.09	32.78	28.84		34.68		35.55	35.91	37.44	30.54	29.7	28.36	32.28	31.77	36.01	29.13	29.75	28.22	27.93	28.99	30.95	33.03	35.84	32.16	34.09	31.38	31.86	31.98	33.24		36.88	32.72	35.71	30.63	32.48	30.33	30.81	28.73	30.53	29.88	30.6		28.48	27.46	27.31
eca-mir-592	25.85	27.71	28.52	27.96	26.66	25.13	27.44	27.19	28.57	27.19	29.15	29.19	25.04	24.06	24.77	26.29	24.69	27.84	25.76	26.35	25.86	25.56	28.22	27.98	25.88	27.35	29.04	30.63	28.87	28.35	27.22	27.16	31.73	32.54	30.8	32.5	29.86	31.03	28.41	28.16	26.11	27.34	26.62	26.24		23.53	26.74	26.81
eca-mir-598	31.1	33.12	30.1	30	31.35	29.91	20.64	32.9	31.24	30.23	31.84	32.9	30.55	29.02	27.1	29.21	30.35	32.38	27.59	27.55	29.04	28.56	30.84	30.96	30.57	31.24	31.45	33.48	29.6	29.87	29.48	30.87	33.81	33.18	33.72	32.95	31.85	31.93	30.59	30.58	29.76	30.46	29.21	28.92	29.12	29.35	28.61	28.55
eca-mir-6155p	30.27	31.07	29.91	30.69	31.33	30.53	30.24	29.42	30.8	29.79	30.77	35.6	30.07	28.96	28.12	29.72	28.53	31.14	28.8	30.18	29.75	29.32	29.73	31.19	30.44	31.26	30.85	32.23	30.62	30.19	29.99	29.72		32.9	31.96	34.85	32.13	32.18	30.61	31.47	29.63	31.16	29.79	29.62	29.69	29.62	30.06	29.58
eca-mir-632	30.88	32.23		32.1	32.22	31.09	32.02	30.24	32.03	30.02	32.46	32.69	25.22	30	29.48	30.5	29.72	32	29.77	30.8	30.88	30.47	30.43	31.29	31.63	32.98	32.51	34.34	31.95	30.73	31.6	30.64	40	40	35.09	35.92	32.53	32.89	32.34	32.67	30.87	32.06	30.12	31		30.32	30.5	29.77
eca-mir-655	35.55		40	35.13	40	35.03		36.84		38.47	36.57		35.9	33.95	33.58	39.33	34.29	40	36.69	34.04	34.64	34.42		39.48	36.64	38.12	38.78		40	35.54	35.09	37.83	33.59		40		34.47	35.05	39.2	40	34.48	35	34.91	34.67	33.63	33.75	33.16	35.29
eca-mir-664	23.84	24.35	25.24	25.25	23.54	23	25.22	25	24.93	24.57	24.28	24.87	21.82	21.07	22.66	23.03	22.83	23.73	23.61	23.73	23.29	23.02	23.34		23.56	23.9	24.09	24.68	23.86	23.77	23.51	23.47	26.52	27	26.04	26.7	24.98	25.61	23.93	23.94	23.35	24.01	22.76	23.07		27.98	23.16	22.76
eca-mir-6715p	30.8	35.24	31.49	31.18	34.93	33.81	30.51	30.55	33.09	30.08		36.09	34.7	32.08	27.78	31.19	29.57	34.69	29.12	31	40		29.14	33.79	31.16	36.98	31.74	36.52	29.63	30.2	28.81	29.11	33.22	40	33.33	37.79	32.63	38.35	30.6	30.76	28.78	31.62		36.49		29.1	39.02	40
eca-mir-6743p		35.18	34.55	36.43	34.91	33.86	33.23	33.75	34.78	35.79	34.88	34.27	32.14	31.9		33.24	32.01	35.14	32.58	33.23	34.3	35.19	32.32	33.89	33.82	34.74	34	36.52	32.65	33.49	34.47	32.98	35.49	36.67	40	40	36.48	35.9	34.61	34.5	33.81	33.1	33.6	32.93	32.7	30.09	32.9	33.11
eca-mir-675	30.37	31.94	30.76	31.07			29.52	29.72	30.82	29.89	30.66	33.28	30.82	29.09	27.54	29.53	28.18	31.71	28.2	28.95	32.44	31.93	29.17	31.65	31.26			34.45	30.3	30.25	29.63	29.52	35	35.43	35.87	36.02		34.01	30.8	30.69	29.83	30.57				20.06	30.21
eca-mir-758	35.2	35.7	33.76	34.63	37.31	33.71	34.53	34.22	34.78	34.09	36.27	35.87	32.88	32.52	29.69	35.33	32.67	35.65	32.59	33.25	35.46	33.74	32.93	34.52	33.55	34.09	35.47	35	34.18	33.91	32.11	32.36	40		34.8		33.19	34.63	34.73	36.18	32.48	34.06	33.56	33.99		34.16	33.65	32.93
eca-mir-763	32.65	33.08		32.02	33.13	32.18	30.72	30.45	31.7		32.22	32.87	32.06	30.36	29.95	31.7	30.55	32.84		31.5	33.46	32.26	30.73	31.75				36.01	31.74			30.86	35.76		35.33	34.32		35.51	32.81	32.9	31.92	32.86	30.89	31	28.99	31.25	31.16
eca-mir-7675p	29.48	30.99	28.37	28.96	30.73	29.54	30.24	29.45	29.16	28.74	30.25	31.34	30.14	28.87	26.13	28.18	27.25	30.56	26.89	27.47	29.21	28.84	29.52	30.54	29.49	30.72	29.79	31.26	29.34	29.33	28.42	28.32	32.76	32.29	31.94	32.9	30.84	31.55	30.56	30.26	28.64	29.12	29.75	29.73	29.01	29.39	29.38	29.09
eca-mir-7673p	30.9	31.94	31.94	32.56	31.3	31.14	31.78	31.31	31.54	31.81	32.45	33.1	30.51	29.2	29.02	30.15	29.55	31.52	29.07	29.12	31.08	30.85	30.33	31.52	31.81	31.95	31.86	33.13	31.43	30.83	30.78	30.26	35.16	40	35.61	40	31.73	33.65	31.07	32.01	30.05	32.19	31.23	31.12	29.5	29.67	30.74	30.79
eca-mir-769b	27.5	28.89	27.42	27.17	28.87	27.7	28.15	28.61	27.45	26.78		28.65	27.61	25.98	24.04	25.8	25.51	27.95	24.46	24.86	27.55	27.23	27.46	28.5	26.99	27.83	27.55	28.87	27.48	26.82	26.51	27	29.24	30.09	30.9	30.76	27.85	28.79	28.31	28.67	26.72	27.53	27.21	27.61	26.82	26.95	27.49	27.16
eca-mir-770	27.34	27.5		25.94	27.84	26.19	27.13	25.76				27.79	26.86	25.5	23.86	24.83	25.92	27.48	24.33	24.3	25.61	25.46	26.64	27.29	27.08	27.26	27.22	27.53	26.69	27.04	25.6	25.2	28.57	28.81	28.03	28.25	27.73	27.87	25.85	26.15	25.73	26.49	26.15	26.62	25.72	27.6	25.68	28.85
eca-mir-802	40	36.69	36.83	40	40		38.48	34.72	37.37			40	38.69	34.28	35.94	36.97		36.79	34.63	35.04	36.97	36.86	34.11	40	40	36.42	36.79	40	36.43	35.1	35.88	37.02		40			40	40	37.45	35.26	36.17	34.88	35.16	35.29	34.43	35.82	34.93	34.82
eca-mir-872	30.43	29.9	30.95		28.95	28.75	31.74	30.9	29.87	30.69	30.6	30.69	28.2	26.99		29.19	28.66	28.81	29.16	28.44	27.93	27.76	29.05	28.9	29.6	30.22	30.75	30.19	29.59	29.67	30.24		32.65	33.74	32.26	33.04	30.34	30.08	29.66	29.71	28.45	28.74	29.99	30.03	26.19	26.75	28.99	28.87
eca-mir-873	31.7	32.17	31.88	31.05	31.97	30.73	31.53	32.08	31.25	30.83	30.11	31.2	28.1	27.6	29.71	30.31	30.47	32.11	30.46	30.67	32.31	32.53	31.72	31.55	32.11	32	35.23	33.65	32.04	31.13	32.93	31.48	40	40	40	40	32.43	33.99	33.57	32.49	31.56	31.91	32.57	32.08	31.35	31.3	29.64	29.99
eca-mir-8763p	34.33	32.78	33.04	33.16	31.12	30.17	34.61	36.45	31.59	31.61	32.59	32.11	29.95	29.15	30.19	30.87	31.79	31.69	31.49	31.05	32.09	30.3	31.34	32.81	32.5	32.99	31.49	33.72	30.86	31.62	32.46	31.83	32.92		33.56	33.47	32.59	33.02	30.57	31.53	31.58	31.76	35.18	32.53		29.89	30.09	30.33
eca-mir-8855p	29.25	30.03	29.93	29.21	29.57	28.73	29.62	29.05		29.06	28.93	30.26	28.53	27.13	26.73	28.11	28.13	29.73	27.05	27.11	29.14	28.96	27.83	28.7	28.71	29.61	28.93	29.83	28.64	28.48	27.82	27.79	31.26	32.67	32.64	32.04	30.04	31.27	29.44	28.96	29.08	30	28.47	28.68	27.6	27.57		27.79
eca-mir-8853p	28.51	30.15	30.16	30.09	30.11	29.5	28.58	28.83	30.16	28.52	30.03	31.5	30.78	29.04	28.24	29.75	27.06	29.6		28.58	31.91	30.5	27.95	29.51	28.9	30.51	29.3	31.14	28.51	28.65	28.59	28.13	31.57	33.05	31.62	32.21	28.99	32.3	29.98	29.96	28.15	29	29.23	29.66	29.11	29.07	31.19	31.11
eca-mir-889	29.04	29.77	29.17	28.6	29.88	27.96	30.17	30.19	29.51	28.5	29.35	29.94	29.32	27.27	25.21	26.14	26.35	28.69	25.2	25.5	27.61	26.85	27.59	29.02	27.65	28.73	27.63	29.26	28.19	28.72	27.06	27.02	30.84	31.88	30.92	32.25	29.67	30.76	28.8	28.94	27.26	28.46	26.52		27.71		27.49	27.18
eca-mir-1185	40	40	40		40		40	38.87	40	35.16				36.64		40	36.51		36.77	37.95				35.58	40	40		37.4	34.22	35.03	40	37.74				40					39.04	40	40	40		40	37.09
eca-mir-1193	37.16	35.61	35.17	35.2	39.29	40	37.59	35.47	34.55	40	34.68	37.42	36.62	34.58	32.92	37.09	34.34	38.46	34.44	34.76	40	40	40	34.5	40	40	40		35.93	40	40	36.18						37.75	40	40	34.85	36.42	35.93		35.11	35.14	34.85	35.98
eca-mir-1282	29.32	32.6	34.24	33.9	36.76	33.9	29.17	29.72	32.81	31.83	33.46	33.72	35.94	31.93	28.63	32.9	30.01	32.06	31.22	32.22	36.84	37.04	29.19	31.86	31.5	33.76	32.74	34.88	29.95	30.15	31.45	31.91			37.38	36.62	38.36	36.19	32.58	33.21	29.8	31.54	32.97	33.92		33.2	34.24	33.86
eca-mir-1289	35.18	32.97	33.46	36.12	35.8	34.83		33.71	34.02	33.58	40	37.83	33.63	31.69	32.85	34.85	32.22	36.5	32.52	33.26	34.28	35.51	34.61	34.03	34.46	35.99		40	34.68	36.85	33.91	34.01		40	40		33.7	34.54	32.76	34.24	33.54	33.54	32.99	32.54	32.21	32.73	32.77	32.53
eca-mir-1296	29.14	30.82		32.12	22.07		28.48	27.91				32.12			28.99	30.21	28.28	30.25	20.95	21.19	22.29	22.14	21.88	22.5	21.21	21.5	21.75	22.14	20.91	21.1	21.16	21.26	25.72	26.04		26.7	22.61	22.95		22.56	29.85		21.56				21.23	20.65
eca-mir-1298	37.82	36.57	33.45	36.7	35.96	35.46	33.61	33.78	36.11	34.7	33.76	37.06	34.74	32.73	32.27	34.07		38.36	32.46	33.65	33.54	34.88	23.27	33.88	34.61	34.97	36.8	35.01	34.11	33.82	33.1	33.43	40	36.76	40		34.72	40	28.81	29.04	33.99	36.66	32.57	35.86		34.97	34	26.31
eca-mir-13021	33.33	31.88	30.84		40	34.94	32.98		31.06	30.28	30.29	30.24	34.75	34.73	32.28	32.94	28.85	32.2	30.5	31.54		40	28.1	28.64	29.8	31.8	36.44	32.51	29.81	32.25	32.67	32.09	31.89	33.48	33.81		31.6	33.02		40	32.46	33.92	36.56	34.45		40	40	34.71
eca-mir-1302e6			40	40				36.69						37.87	34.58										38.97				36.25	40	40										40	40		40
eca-mir-1302c5	30.83	32.71	31.96	33.53			31.59	29.81	28.5	30.12	33.27	32.19		40	31.69	32.32	23.26	30.56	30.67	32.08	40	36.67	28.86	28.1	30.48	33.85	31.7	33.87	29.65	30.72	31.72	33.15	32.21		32.05	32.85	32.54		34.45	34.47	32.53	34.8	39.54	40		40	35.56	36.8
eca-mir-1461	29.09	30.15	30.68	30.42	29.74	29.01	30.32	30.09	30.77	30.3	29.83	30.29	28.69	27.02	27.01	28.07	27	29.26	27.84	28.68	29.69	28.87	28.65	29.35	29.32	30.05	29.6	30.97	29.04	29.29	28.51	28.57	32.23	33.47	32.83	32.72	31.01	31.07	29.65	29.44	28.96	29.79	28.6	28.54	27	27.48	28.35	27.73
eca-mir-1839	26.49	26.83	27.91	27.84	26.3	25.81	28.01	28.32	27	27.29	26.86	27.48	24.99	24.06	25.62	26.01	25.58	25.98	25.63	25.6	25.73	25.64	26.14	26.66	26.5	26.88	27.5	27.59	26.59	26.66	26.77	26.62	32.72	31.62	30.61	31.33	27.66	27.81	27.5	27.3	25.15	25.17	26.33	26.5	23.89	24.15	26.36
eca-mir-1842	26.65	27.95	27.27	27.3	27.52	26.63	27.21	27.78	27.33	26.53	26.92	27.57	27.01		24.76	26.01	25.02	26.91					39.32																		26.11	27.06				24.96
eca-mir-1898	31.98	34.46	31.17	31.42	33.98	34.61	30.15	29.64	30.18	29.99	32.59	32.98	33.61	32.99	30.15	31.22	30.92		30.5	31.18	34.24	34.13	29.15	29.93	32.8	32.35	33.88	37.18	31.74	32.8	30.59	29.98	37.81	38.64	40	40	32.31	36.11	32.57	31.94	31.23	31.73		32.62	32.75	33.23	33.68	31.49
eca-mir-1902	31.1	31.68	31.18	31.59	35.76	32.91	30.67	29.94	31.31	30.79	31.19	31.2	35.11	33.02		30.53	29.47	30.46	33.59	33.93	38.94	35.2	32.03	34.05	38.99		37.22	36.08	33.07	34.49	34.08	33.69	35.91		39.02		40	40	33.09	35.78	30.71	30.63	34.83	33.31	32.91	32.8		34.29

## Sheet: Normalized data
	Mare 1 - Pregnant								Mare 2 - Pregnant								Mare 3 - Pregnant								Mare 4 - Pregnant								Mare 5 - Pregnant								Mare 6 - Diestrus		Mare 7 - Diestrus		Mare 8 - Diestrus		Mare 9 - Diestrus		Mare A - Placentitis
Primer	8m gest #1	8m gest #2	9m gest #1	9m gest #2	10m gest #1	10m gest #2	PP #1	PP #2	8m gest #1	8m gest #2	9m gest #1	9m gest #2	10m gest #1	10m gest #2	PP #1	PP #2	8m gest #1	8m gest #2	9m gest #1	9m gest #2	10m gest #1	10m gest #2	PP #1	PP #2	8m gest #1	8m gest #2	9m gest #1	9m gest #2	10m gest #1	10m gest #2	PP #1	PP #2	8m gest #1	8m gest #2	9m gest #1	9m gest #2	10m gest #1	10m gest #2	PP #1	PP #2	Diestrus #1	Diestrus #2	Diestrus #1	Diestrus #2	Diestrus #1	Diestrus #2	Diestrus #1	Diestrus #2	Pre #1
eca-let-7a	-7.4943	-7.65729	-4.86173		-8.61179		-6.65773	-6.97952	-6.54687		-7.52914				-5.23699	-6.50133	-7.61131	-8.26731			-7.84595	-4.95772	-7.95934	-8.14518	-6.21123	-7.65095	-8.08181	-8.24145		-6.91402	-7.71225	-7.42329		-6.43662	-8.41161	-8.03964				-8.26394	-7.57547							-2.66596
eca-let-7c	-7.1443	-7.23729	-6.25173	-6.69283	-8.03179	-7.46758	-6.27773	-6.64952	-7.43687	-6.9058	-7.89914	-6.79879	-4.50141	-7.51298	-6.01699	-7.72133	-7.44131	-7.74731	-7.16361	-7.69732	-7.45595	-7.28772		-7.80518	-7.77123	-7.85095	-7.64181	-7.85145	-7.90467	-7.55402	-7.54225	-7.12329	-8.5843	-8.67662	-8.17161	-7.53964	-8.19813	-8.29382	-7.84824	-7.47394	-7.83547	-8.3557	-5.24012	-6.94436	-7.90857	-7.44229	-7.00082		-8.23232
eca-let-7d	-6.4743	-6.51729	-5.70173	-6.05283	-7.59179	-6.98758	-5.13773	-5.35952	-6.67687	-5.5758	-6.95914	-6.43879	-6.41141	-7.29298		-6.65133		-7.24731	-6.53361	-6.99732	-6.73595	-6.63772		-5.52518	-6.89123	-7.17095		-6.85145	-5.96467	-6.82402	-6.65225	-5.11329	-8.1143	-8.07662	-6.92161		-7.83813	-7.98382		-6.95394	-7.89547	-7.6557	-4.48012	-6.57436		-6.42229	-6.26082	-6.36596	-6.75232
eca-let-7e	-6.7043	-7.13729	-6.53173	-6.60283	-8.57179	-7.66758	-5.78773	-5.65952	-6.94687	-6.4658	-7.21914	-7.39879	-7.10141	-7.15298	-6.49699	-7.36133	-6.97131	-7.69731	-7.30361	-7.55732	-7.66595	-7.24772		-7.66518	-7.76123	-7.54095	-6.98181	-7.79145	-7.76467	-7.39402		-6.76329	-8.9643	-8.72662	-7.43161	-7.01964	-8.41813	-7.78382	-7.96824		-7.81547	-8.2357	-6.95012	-7.31436	-7.53857	-7.70229	-7.24082	-7.18596	-6.75232
eca-let-7f	-5.5843	-5.83729	-5.66173		-7.62179	-6.80758	-4.55773	-4.48952	-5.43687	-4.9558	-5.75914	-5.18879	-6.26141	-6.13298	-5.89699	-5.72133	-6.00131	-6.30731	-4.87361	-6.64732	-6.36595	-6.56772	-5.53934	-6.45518	-6.27123	-5.88095	-6.27181	-6.46145	-5.98467	-6.25402	-6.09225	-5.78329		-6.37662	-7.05161	-6.92964	-7.26813	-6.97382	-6.61824	-6.67394	-7.23547	-7.5257	-5.44012	-5.98436		-6.28229	-5.63082	-6.43596	-4.93232
eca-let-7g	-5.6543	-5.95729	-4.71173	-5.78283	-7.22179	-4.07758	-4.97773	-5.08952	-6.09687		-6.40914	-6.27879	-5.63141	-4.07298	-5.36699	-6.39133	-6.06131	-6.79731		-6.34732	-4.44595	-5.27772	-5.76934	-6.23518	-5.61123	-5.74095	-6.44181	-6.69145	-6.25467	-5.30402	-6.17225	-5.94329	-4.1843	-4.42662	-5.81161	-5.47964	-6.85813	-7.35382		-5.76394		-6.8657	-4.28012	-4.69436	-6.33857	-3.90229	-5.10082	-6.15596
eca-mir-1						11.6924				8.2442			5.31859		14.013		13.3087			10.6227				8.56482																8.96606
eca-mir-7	-5.6643	-6.15729		-5.26283	-7.80179		-4.09773	-3.82952		-5.1358	-5.69914				-4.68699	-5.10133	-5.51131	-6.52731			-8.29595		-6.26934	-6.91518			-6.47181	-6.93145	-6.03467	-5.29402	-5.86225	-5.73329	-6.2043		-6.75161	-6.29964	-5.79813		-7.32824	-7.23394		-7.9757	-3.27012			-5.18229
eca-mir-9a	4.3457	5.14271		9.45717	3.97821		2.99227	4.96048		5.4142	4.65086		4.63859		-1.54699		5.28869	7.51269	7.94639	5.00268			5.02066	4.11482	4.86877		4.45819	3.34855	6.59533	4.83598	4.52775	5.55671		7.92338			9.38187	9.12618		1.54606	4.63453		5.99988	8.43564		8.34771	6.32918	6.35404	12.7277
eca-mir-10a	-5.2243	-5.15729	-5.11173	-4.89283	-6.13179	-5.23758	-3.76773	-4.19952	-4.15687	-3.6558	-4.32914	-4.26879	-4.91141	-4.45298	-3.35699		-4.44131	-4.67731	-4.10361	-4.85732	-4.81595	-5.29772	-3.87934	-4.03518	-3.90123	-4.07095	-4.54181	-4.70145	-4.14467	-4.03402	-4.02225	-3.88329	-5.8343	-5.71662	-5.20161	-4.69964	-4.55813	-4.65382	-5.06824	-4.93394	-4.05547	-4.6257	-4.25012	-4.56436	-4.69857	-4.80229	-4.41082	-4.60596	-2.58232
eca-mir-18b	-2.9843	-2.95729	-3.04173	-1.38283	-3.58179	-3.53758	-0.557727	-0.339524	-2.76687	-2.2458	-3.20914	-3.28879	-4.10141	-4.02298	-1.48699	-2.41133	-1.99131	-2.65731		-3.64732	-3.70595	-3.63772	-2.63934	-2.51518	-2.73123	-2.79095	-2.85181	-2.79145	-2.28467	-1.89402	-2.38225	-2.13329	0.785704	0.243381	-0.831611	0.160357	-1.90813	-2.84382	-2.80824	-2.76394	-2.58547	-3.7457	-1.56012	-1.89436	-4.54857	-4.14229	-1.88082	-2.47596	-0.622317
eca-mir-19a		-8.82729	-8.70173	-8.10283	-9.76179	-10.1176	-8.20773	-7.89952	-8.55687	-8.4258	-9.07914	-9.30879	-10.6514	-10.373		-8.59133		-8.43731	-7.72361	-8.19732	-10.486	-10.4177	-8.79934	-9.48518	-7.91123	-8.25095	-6.37181	-8.49145	-8.10467	-7.58402	-7.77225	-5.19329		-4.43662		-4.62964	-7.31813	-8.40382			-8.49547	-9.5957	-7.61012	-8.48436		-9.43229	-9.24082	-9.48596	-8.60232
eca-mir-20a	-8.2943	-8.67729	-8.41173		-8.78179	-9.05758	-5.99773		-8.34687	-8.0558	-8.93914		-9.21141	-9.11298	-6.75699	-8.73133	-8.52131	-9.14731	-9.04361	-9.43732	-7.98595	-8.21772	-8.10934	-8.53518	-8.32123	-8.67095	-8.55181	-8.89145	-8.13467	-8.52402	-8.22225	-8.13329		-5.85662	-6.32161	-6.02964	-8.67813	-8.95382	-7.93824	-7.82394		-7.6757	-7.64012	-7.96436		-9.08229	-7.64082	-8.05596	-7.98232
eca-mir-20b	-8.2843	-8.59729	-8.33173	-8.27283	-8.29179	-8.47758	-5.98773	-6.56952	-8.60687	-8.4158	-8.88914	-8.72879	-8.50141	-8.46298	-7.11699	-8.50133	-8.39131	-8.90731	-8.86361	-9.35732	-7.80595	-7.79772	-7.89934	-8.37518	-8.46123	-8.58095	-8.42181	-8.88145	-8.75467	-8.34402	-8.09225	-7.94329	-5.4543	-5.59662	-6.02161	-5.79964	-8.77813	-8.89382	-7.83824	-7.66394	-8.39547	-9.0257	-7.41012	-7.66436	-9.13857	-8.77229	-7.28082	-7.73596	-8.40232
eca-mir-21	-7.2043	-8.00729	-7.15173	-7.27283	-9.34179	-9.32758	-6.07773	-6.11952	-7.13687	-6.6258	-7.71914	-7.82879	-9.34141	-8.97298	-6.03699	-7.57133	-7.05131	-8.31731	-7.30361	-7.98732	-9.69595	-9.92772	-7.76934	-8.49518	-7.11123	-7.54095	-7.69181	-8.43145	-7.44467	-7.34402	-6.93225	-6.71329	-7.5943	-8.02662	-7.80161	-7.75964	-7.58813	-7.97382	-8.61824	-8.33394	-8.76547	-9.4657	-7.59012	-7.91436		-9.68229	-8.53082	-8.57596	-7.97232
eca-mir-22	-9.3343	-9.52729	-8.95173	-8.70283	-7.39179	-7.94758	-7.72773	-7.79952	-9.19687	-9.2058	-9.72914	-9.78879	-8.83141	-9.07298	-7.38699	-8.85133	-8.45131	-9.00731	-8.25361	-8.56732	-5.28595	-5.56772	-7.69934	-7.88518	-9.54123	-9.53095	-9.01181	-9.45145	-9.40467	-9.05402	-8.99225	-8.84329	-4.5443	-4.76662	-4.98161	-4.89964	-8.98813	-9.03382	-7.31824	-7.23394	-8.64547	-9.1857	-6.58012	-7.13436		-6.77229		-7.04596	-7.33232
eca-mir-23a	-10.5143	-11.2473	-10.3517	-10.3928	-10.1418	-9.67758	-10.0377	-9.92952	-9.95687	-9.3158	-10.9791	-11.1688	-10.1814	-9.89298	-8.88699	-10.2713	-9.54131	-10.6373	-8.97361	-9.42732	-9.87595	-10.1077	-8.96934	-9.55518	-10.4012	-10.7009	-10.6618	-11.2914	-10.5047	-10.304	-9.86225	-9.83329	-10.5543	-11.0666	-10.3216	-10.1896	-10.3481	-10.6338	-10.2282	-10.0839	-8.77547	-9.5757	-9.92012	-9.87436		-10.2023	-10.0108	-10.086	-8.15232
eca-mir-26a	-8.6443	-9.30729	-8.11173	-8.21283	-9.33179	-8.80758	-7.88773	-8.05952	-9.11687	-8.4758	-9.57914	-9.71879	-9.76141	-9.41298	-7.93699	-9.41133	-9.17131	-10.4273	-9.24361	-9.80732	-10.276	-10.1577	-9.12934	-9.83518	-8.83123	-9.19095	-8.91181	-9.55145	-9.21467	-8.99402	-8.63225	-8.58329	-9.2443	-9.58662	-8.87161	-8.68964	-9.44813	-9.82382	-9.23824	-9.11394	-8.55547	-9.4857	-8.32012	-8.52436		-9.62229	-8.80082	-8.97596	-7.37232
eca-mir-27b	-5.4943	-5.66729	-5.74173	-5.80283	-5.77179	-5.34758	-4.56773	-4.40952	-5.18687	-4.8958	-5.66914	-5.74879	-5.41141	-5.17298	-4.20699	-5.37133	-4.93131	-5.52731	-5.19361	-5.40732	-5.18595	-5.14772	-4.39934	-4.63518	-5.06123	-5.04095	-5.23181	-5.58145	-5.37467	-5.16402	-4.65225	-4.55329	-4.2943	-4.34662	-4.33161	-3.83964	-5.54813	-5.58382	-5.20824	-4.86394	-4.76547	-5.1357	-4.44012	-4.62436		-5.43229	-5.36082	-5.51596	-4.53232
eca-mir-30b	-10.0443	-10.4973	-10.2017	-10.2328	-10.3418	-9.57758	-9.49773	-9.39952	-9.79687	-9.2858	-9.99914	-9.91879	-11.0314	-11.023	-9.43699	-10.7013	-9.55131	-10.0373	-10.0336	-10.3773	-10.656	-10.6877	-9.65934	-10.0452	-10.1812	-10.2109	-10.0618	-10.4314	-10.1647	-10.154	-9.74225	-9.93329	-8.9043	-9.05662	-8.65161	-8.26964	-9.95813	-10.3038	-10.3482	-10.4039	-9.76547	-10.1257	-9.22012	-9.48436	-10.7186	-10.3123	-9.97082	-10.376
eca-mir-30d	-7.7343	-7.96729	-7.72173	-7.75283	-7.36179	-7.41758	-6.74773	-7.47952	-7.62687	-7.4658	-7.80914	-7.93879	-8.10141	-7.86298	-6.46699	-7.34133	-7.08131	-7.65731	-7.53361	-8.08732	-7.76595	-7.63772	-6.64934	-6.98518	-7.54123	-7.66095	-7.58181	-7.99145	-7.59467	-7.45402	-7.22225	-7.16329	-6.2543	-6.30662	-6.05161	-5.65964	-6.98813	-7.31382	-7.13824	-6.95394	-7.43547	-7.8957	-10.2101	-7.16436	2.36143	-7.51229	-7.20082	-7.54596	-5.70232
eca-mir-32	3.6057	5.88271	2.99827	3.17717	1.54821	1.01242	5.80227	3.98048	5.47313	3.9542	3.21086	1.97121	1.67859	1.22702	4.59301	4.63867	3.41869	4.63269	1.93639	1.88268	3.34405	2.45228	1.82066	2.29482	5.21877	5.03905	3.97819	4.43855	3.36533	4.13598	4.35775	3.85671	4.9857	5.22338	3.79839	4.08036	5.68187	4.64618	3.56176	2.76606	0.474529	0.584302	4.55988	3.33564			2.00918	2.30404
eca-mir-33b	2.4557	1.94271	1.76827	1.58717	2.57821	1.87242	3.23227	2.88048	2.17313	1.2342	1.29086	0.96121	0.778588	0.637019	2.53301	2.14867	2.97869	3.31269	1.96639	1.37268	3.28405	3.99228	2.22066	2.11482	2.67877	3.08905	3.29819	3.23855	2.50533	2.52598	2.94775	2.36671	2.3257	2.55338	1.82839	2.32036	2.84187	3.83618	3.71176	4.35606	1.29453	1.1343	4.84988	3.47564		4.61771	2.77918	3.72404	1.64768
eca-mir-34	-1.2743	-1.43729	-0.861731	-0.922831	-0.951786	-0.757576	0.142273		-2.92687	-2.7258	-2.90914	-3.14879	-2.77141	-2.79298	-1.02699	-2.33133	0.86869	0.68269	0.786386	0.172679	1.16405	2.07228	0.930659	0.684821	-0.931235	-0.720949	-0.161812	-0.511446	-0.624675	-0.424024	-0.112249	-0.113293	1.1757	2.69338	2.22839	1.25036	-1.57813	-1.62382	-0.588239	-0.433939	0.414529	0.364302	0.88988	0.485641		-0.542294	0.919177	0.844037
eca-mir-92b	-6.9243	-6.50729	-7.43173	-7.24283	-6.72179	-7.20758	-6.76773	-7.99952	-6.20687	-6.9958	-6.76914	-5.63879	-6.99141	-7.05298	-7.52699	-6.79133	-7.19131	-5.52731	-7.86361	-7.60732	-7.09595	-7.13772	-6.57934	-6.05518	-6.71123	-6.06095	-7.09181	-6.61145	-7.17467	-7.10402	-7.27225	-6.88329	-5.7543	-5.15662	-6.04161	-5.06964	-6.41813	-6.00382		-7.42394	-6.53547	-5.7157	-7.21012	-7.58436	-6.50857	-6.38229	-7.30082	-7.11596	-5.73232
eca-mir-93	-8.9843	-9.27729	-8.99173	-9.01283	-9.09179	-9.00758	-7.10773	-7.69952	-9.53687	-9.3958	-9.66914	-9.56879	-9.29141	-9.17298	-7.98699	-9.20133	-9.01131	-9.43731	-9.52361	-9.71732	-8.23595	-8.24772	-8.74934	-8.96518	-9.29123	-9.07095	-9.01181	-9.31145	-9.24467	-9.10402	-8.87225	-8.75329	-6.1843	-6.19662	-6.94161	-6.48964	-9.34813	-9.36382	-8.30824	-8.12394	-9.10547	-9.4857	-7.61012	-7.99436		-9.18229	-7.63082	-7.92596	-9.49232
eca-mir-95	8.1857	9.07271	8.37827	7.53717	8.80821	6.70242	9.21227	3.90048	4.62313	7.4242	5.61086	4.84121	5.69859	5.81702	5.74301	6.01867	5.90869	4.50269	4.09639	5.38268	4.66405	4.46228	4.96066		6.25877	4.27905	5.08819	4.41855	4.83533	4.16598	5.17775	5.41671			9.09839	9.18036	9.09187	7.71618	4.63176	5.83606	6.58453	6.2143	4.57988	7.17564		6.47771	4.92918		4.88768
eca-mir-99a	-0.484302	-1.16729	-0.861731	-0.802831	-1.28179	-0.777576	0.0522727	0.210476	-1.59687	-1.4658	-1.96914	-1.69879	-2.52141	-2.34298	-1.31699	-2.34133	-0.70131	-0.95731	-1.86361	-2.10732	0.334048	0.0422754	-0.199341	-0.495179	-2.09123	-2.00095	-1.88181	-1.94145	-2.03467	-1.52402	-2.07225	-1.92329	0.205704	0.303381	-0.171611	0.100357	-2.01813	-1.79382	-1.82824	-1.75394	-0.885471	-1.1957	-1.15012	-1.80436		-1.36229	-1.26082	-1.61596	-1.42232
eca-mir-99b	-7.4843	-9.04729	-10.2417	-10.2328	-9.81179	-10.1276	-8.09773	-8.19952	-9.65687	-9.1058	-8.75914	-8.51879	-9.30141	-9.12298	-7.26699	-8.80133		-6.53731	-9.09361	-9.69732	-11.006	-11.3077	-6.11934	-7.24518	-7.45123	-8.25095	-7.41181	-7.67145	-7.15467	-7.07402	-8.01225	-7.70329	-8.2543	-9.47662	-8.60161	-9.20964	-6.88813	-8.47382		-8.90394	-8.99547	-9.6457	-10.6501	-9.57436	-9.68857	-9.67229	-9.99082	-9.78596	-7.01232
eca-mir-100	-1.8543	-2.33729	-1.69173	-1.99283	-3.22179	-2.46758	-0.827727	-1.18952	-1.41687	-1.5458	-2.36914	-2.39879	-2.96141	-2.95298	-1.22699	-2.20133	-1.41131	-1.71731	-2.26361	-2.34732	-2.93595	-2.93772	-1.41934	-1.19518	-2.26123	-2.34095	-2.57181	-2.55145	-2.14467	-2.04402	-2.20225	-2.05329	-3.1543	-2.83662	-2.47161	-1.86964	-2.43813	-2.39382	-2.66824	-2.75394	-1.61547	-2.1757	-2.40012	-2.03436		-2.21229	-2.39082	-2.78596	-0.192317
eca-mir-103	-7.9943	-8.38729	-7.85173	-7.93283	-8.69179	-8.16758	-6.24773	-5.95952	-8.70687	-8.5258	-9.03914	-9.00879	-8.85141	-8.66298	-6.34699	-7.44133	-7.69131	-8.52731	-7.33361	-7.72732	-6.82595	-6.48772	-7.48934	-7.93518	-8.10123	-8.08095	-8.03181	-8.38145	-8.23467	-8.06402	-7.23225	-7.25329	-5.1343	-5.24662	-6.08161	-5.69964	-7.20813	-7.31382	-7.13824	-7.04394	-7.43547	-7.8357	-6.63012	-7.56436		-8.25229	-7.69082	-7.58596	-8.28232
eca-mir-106a	-8.7543	-9.11729	-8.76173	-8.88283	-9.56179	-9.11758	-6.56773	-6.16952	-9.16687	-8.9758	-9.36914	-9.35879	-9.20141	-9.21298	-7.48699	-8.79133	-8.70131	-9.34731	-9.12361	-9.66732	-8.51595	-8.13772	-8.44934	-8.77518	-8.87123	-8.98095	-8.82181	-9.25145	-9.01467	-8.83402	-8.40225	-8.43329	-5.9343	-6.02662	-6.56161	-6.09964	-9.19813	-9.40382	-8.20824	-8.09394	-8.69547	-9.4257	-7.73012	-8.06436	-9.52857	-9.27229	-7.92082	-8.03596	-9.05232
eca-mir-106b	-6.6143	-6.65729	-6.56173	-6.70283	-7.31179	-7.11758	-4.17773	-4.64952	-6.61687	-6.5358	-6.81914	-6.86879	-7.81141	-7.64298	-5.46699	-6.48133	-5.94131	-6.52731	-7.02361	-7.26732	-6.61595	-6.27772	-5.90934	-6.30518	-6.46123	-6.51095	-6.03181	-6.24145	-6.31467	-6.39402	-5.92225	-5.76329	-2.6843	-2.68662	-3.27161	-2.82964	-6.35813	-6.62382	-5.58824	-5.46394	-6.70547	-7.2757	-5.40012	-5.67436	-7.18857	-6.84229	-5.78082	-6.00596	-6.84232
eca-mir-124	2.2357	2.34271		2.52717	3.44821	1.73242	1.83227	1.23048	2.21313	2.3542	2.16086	2.20121	2.03859	2.02702	1.64301	0.798671	1.38869	1.33269	0.396386	0.00267857	2.14405	1.79228	1.37066	1.12482	0.858765	1.00905	2.06819	1.61855	0.735325	0.865976	0.647751	0.226707	2.4957	5.55338		6.27036	3.11187	1.90618	1.28176	1.27606	2.36453	1.9043	2.00988			1.90771		2.48404	0.197683
eca-mir-125a3p	-1.0143	-0.0872941	-0.651731	-0.372831	1.21821		-0.797727	-0.789524	-0.496871	-0.305802	0.310859	0.0712102			-0.306988	-0.431329		0.84269	-0.853614	-0.357321	0.0540476		-1.12934	-0.325179	-0.961235	-0.490949		-0.231446		-1.24402	-0.802249	-0.813293		-0.536619	-0.861611	0.230357		0.466178	-1.18824	-0.773939	-0.445471	0.0943023	1.75988			0.787706	1.26918	1.03404	-1.48232
eca-mir-125a5p	-2.7743	-2.41729	-2.19173	-2.38283	-1.91179	-1.50758	-1.45773	-1.42952	-2.95687	-2.9158	-3.42914	-3.47879	-3.05141	-2.75298	-2.38699	-3.39133	-2.58131	-3.20731	-2.31361	-2.60732	-2.49595	-2.52772	-2.24934	-2.39518	-3.83123	-3.80095	-3.74181	-3.87145	-3.33467	-3.09402	-3.39225	-3.46329	-2.8543	-2.54662	-1.98161	-1.50964	-2.30813	-2.22382	-2.51824	-2.09394	-1.65547	-1.8757	-2.25012	-2.81436	-2.72857	-2.69229	-2.24082	-2.68596	-0.562317
eca-mir-125b	0.725698	0.622706	-3.60173	-3.48283	-3.38179	-3.20758		-3.54952	-5.16687	-5.0258	-5.39914	-5.41879	-5.15141	-4.93298	-3.81699	-5.20133	-3.14131	-3.97731			-3.49595	-3.51772																			-0.365471	2.1643	-4.43012	-4.60436	-4.71857	-4.52229	-3.67082	-4.28596	-2.75232
eca-mir-1263p	-9.2243	-9.90729	-0.621731	-8.38283	-0.361786	0.292424	0.822273	-8.52952	-0.326871	-0.325802	0.220859		1.74859	1.76702	-6.78699	-7.76133	-8.15131	-8.32731	-0.213614		0.284048	0.302275	0.970659	-0.325179	0.688765	0.929051	0.418188	0.108554	0.515325	0.225976	0.147751	0.346707	-0.244296	6.22338	0.378389	0.250357	0.111875	0.326178	-0.028239	0.276061	-8.44547	-9.1757	-2.23012	1.16564	0.111429	-0.392294	1.38918	1.14404	1.38768
eca-mir-128	-3.1643	-1.67729	-8.79173	-8.73283	-9.59179	-9.05758	-7.97773	-7.93952	-8.27687	-7.9058	-9.04914	-9.30879	-9.69141	-9.44298	-7.39699	-8.71133	-7.73131	-8.58731	-8.08361	-8.58732	-8.72595	-8.46772	-7.79934	-8.17518	-8.83123	-9.00095	-8.75181	-9.20145	-8.50467	-8.42402	-8.26225	-8.10329	-8.4043	-8.57662	-7.86161	-7.49964	-8.80813	-8.87382	-9.10824	-8.88394	-3.00547	-2.5057	-9.11012	-9.03436	-5.15857	-8.46229	-8.93082	-9.33596	-7.42232
eca-mir-129a3p	-1.3243	-1.55729	-3.35173	-3.61283	-3.42179	-3.15758	-2.28773	-2.38952	-2.05687	-1.9558	-3.06914	-3.20879	-3.17141	-2.98298	-1.85699	-2.76133	-2.79131	-3.30731	-3.01361	-3.30732	-3.41595	-3.27772	-2.10934	-2.50518	-2.94123	-2.79095	-3.19181	-3.23145	-3.21467	-2.73402	-2.79225	-2.63329	-1.8143	-1.99662	-2.01161	-1.25964	-2.83813	-2.84382	-2.89824	-2.89394	-1.45547	-2.1657	-7.10012	-2.04436	-3.91857	-3.66229	-1.63082	-2.35596	-0.822317
eca-mir-129a5p	-12.1743	-12.8673		-10.6928	-4.66179	-6.46758	-4.98773	-9.48952	-5.40687	-5.7458	-5.09914		-5.14141	-5.64298	-10.387	-10.9613	-11.0413	-11.1573	-6.82361	-6.60732	-7.61595	-7.57772	-4.27934	-5.17518	-4.99123	-5.10095	-5.43181	-5.92145	-4.77467	-5.03402	-6.33225	-6.06329	-6.2843	-6.56662	-6.48161	-6.38964	-4.61813	-5.52382	-6.50824	-6.64394	-12.5855	-13.4657	-6.36012	-6.58436		-5.33229	-7.00082	-6.53596	-5.16232
eca-mir-130a	-0.794302	-1.30729	-0.441731	-0.412831	0.398214	-0.257576	2.54227	0.490476	0.333129	0.354198	0.130859	-0.37879	0.00858824	-0.472981	0.353012	-0.551329	-0.13131	-0.0573099	-0.323614	-0.207321	0.774048	1.20228	1.29066	1.11482	0.318765	-0.0109494	0.308188	1.55855	-0.0946746	0.435976	-0.0322485	0.466707	1.7057	3.21338	1.45839	2.99036	0.221875	0.186178	0.351761	1.21606	-0.475471	-1.2157	1.57988	0.975641	-4.06857	0.427706	1.20918	0.514037	0.507683
eca-mir-130b	1.8157	2.82271		-1.82283	-0.711786	-0.837576		-3.16952	-1.04687	-1.2258	-1.02914	-1.03879	-1.39141	-1.32298	-0.336988	-0.781329	-1.67131	-0.63731	-1.21361	-0.887321	-1.51595	-1.96772	0.430659	0.264821	-0.811235	-0.840949	-0.311812	-0.691446	-0.794675	-0.574024	-0.722249	-0.653293	0.445704	0.323381	-0.261611	-0.0596429	-0.548125	-0.733822	-0.688239	-0.383939	1.55453	1.9043	-0.12012	-0.794359	-1.05857	-0.702294	-0.200823	-0.00596273	-0.392317
eca-mir-132	-6.6243	-7.06729	-0.361731	-5.20283	-0.431786	-0.00757576		-2.82952	-0.696871	-0.555802	-0.699141	-4.21879	-0.551412	-0.362981	-4.26699	-4.92133	-4.73131	-4.86731	-0.0336145	-0.727321	0.00404762	-0.0577246	0.0506587	-0.915179	-0.901235	-1.15095	-0.651812	-1.78145	-0.644675	-0.814024	-0.382249	-0.0832934	-1.7643	-1.46662	-1.08161	-1.45964	-0.648125	-1.00382	-0.978239	-0.973939	-6.52547	-7.1457	-0.0301205	-0.354359		0.277706	0.459177	0.884037	-0.732317
eca-mir-133b	-2.2843	-1.53729	3.94827	0.287169	5.06821	3.84242		-0.649524	4.81313	3.9842	4.83086	0.86121	2.28859	2.02702	-0.406988	1.05867	-0.82131	1.37269	3.24639	3.95268	-4.26595	-3.96772	3.43066	4.52482	3.82877	4.29905	3.79819	4.76855	3.05533	2.92598	-3.60225	3.35671	4.3957	4.66338	3.03839	6.48036	3.60187	4.16618	3.64176	6.05606	-2.59547	-2.3757	-4.37012	-4.77436		-3.14229	-5.48082	-4.80596	4.03768
eca-mir-135a	6.7157	6.17271	2.04827	2.67717	1.64821	2.32242	4.71227	3.43048	4.68313	4.2942	5.84086	6.29121	8.02859	5.67702	6.78301	4.43867	5.21869	4.38269	4.18639	3.79268	4.08405	4.37228	3.51066	4.05482	6.39877	11.1791		6.34855	6.31533	6.24598	8.85775	5.76671	1.2257					6.39618	4.53176	5.19606	5.28453	5.9943	8.14988			5.73771	6.10918	5.88404	6.87768
eca-mir-136	-1.3043	-0.657294	3.07827	0.687169	3.31821	3.32242	4.10227	-1.01952	4.28313	3.8042	4.59086	0.16121	2.72859	1.62702	0.653012	0.228671	0.30869	0.56269	2.89639	3.02268	4.42405	4.86228	3.95066	4.00482	2.60877	3.02905	4.03819	4.49855	3.56533	2.60598	3.34775	3.42671	4.9257	8.65338	6.23839	9.18036	3.81187	4.78618	2.64176	3.14606	-0.735471	-1.0557	2.04988	1.55564		3.30771	2.81918	2.45404	4.15768
eca-mir-137	0.775698	0.652706		4.89717	11.0982	7.33242		9.43048				7.30121	9.69859		2.33301	3.18867	4.30869	6.36269	5.36639	5.48268	6.94405	7.32228	5.05066	11.4848		6.67905	6.36819	6.39855	5.90533	6.40598		10.1167							10.8618	11.0161	-0.715471	-1.0157		11.3556		6.51771	12.2692		5.92768
eca-mir-138	0.205698	1.36271	1.11827	-3.08283	1.03821	1.15242			1.68313	0.824198	1.04086		1.51859	1.10702	-3.41699	-4.64133	-2.74131	-3.36731	0.936386	1.75268	2.25405	1.62228	-0.419341	-1.28518	1.24877		1.21819	0.708554	-0.0746746	0.395976	0.527751			-0.866619		-0.779643		3.04618			1.22453	1.7443	0.80988		0.951429	0.757706		1.51404	-1.00232
eca-mir-1403p	-9.1943	-9.91729		-8.90283	-8.81179	-8.77758	-8.65773	-8.85952	-9.04687	-8.5658	-9.60914	-9.84879	-9.55141	-9.27298	-7.20699	-8.46133	-8.91131	-10.0473	-8.34361	-9.09732	-9.53595	-9.45772	-8.39934	-8.98518	-8.82123	-9.14095	-8.62181	-9.28145	-8.83467	-8.82402	-8.33225	-8.25329	-6.5843	-6.75662	-6.38161	-6.35964	-8.29813	-8.59382	-8.95824	-8.78394	-8.36547	-9.2457	-8.41012	-8.67436		-9.11229	-8.65082	-8.83596	-7.68232
eca-mir-1405p	-0.534302	-1.11729	-0.961731		-1.94179	-1.66758	0.732273		-0.896871	-0.505802	-1.47914		-2.22141	-1.92298	-7.20699	-8.56133	-7.62131	-8.41731	-1.13361	-1.84732	-1.77595	-1.89772	-0.589341	-1.05518	-0.331235	-0.390949	-0.591812	-1.38145	-0.404675	-0.504024	-0.402249	-0.0732934	1.4757	8.65338	1.52839	0.850357	-1.10813	-1.41382	-1.18824	-1.00394	-1.70547	-2.4057	0.50988	-0.074359		-1.85229	-0.230823	-5.15596	-0.952317
eca-mir-146a	-1.3643	-2.08729	-0.831731	-2.71283	-1.99179	-1.57758	0.0822727	-1.77952	-0.996871	-0.725802	-1.41914	-2.40879	-2.04141	-1.85298	-1.47699	-2.79133	-2.66131	-3.04731	-0.953614	-1.65732	-2.23595	-2.45772	-1.11934	-1.51518	-1.75123	-1.92095	-1.17181	-1.64145	-1.22467	-0.834024	-1.16225	-1.03329	-1.4543	-1.35662	-1.27161	-0.939643	-1.79813	-1.90382	-1.40824	-1.41394	-1.48547	-2.0357	-1.30012	-1.22436		-1.62229	-0.940823	-0.715963	-0.332317
eca-mir-146b3p	2.2457	1.91271	2.08827	1.96717	2.70821	2.81242	2.76227	3.62048	2.59313	2.6442	2.47086	1.95121	2.32859	2.78702	3.27301	2.51867	2.55869	2.39269	1.88639	1.85268	3.62405	3.52228	2.73066	1.94482	1.81877	1.99905	1.97819	2.80855	3.19533	2.62598	1.81775	2.09671	0.565704	1.87338	1.22839	0.850357	1.91187	2.64618	2.02176	2.67606	3.04453	3.2643	2.44988	2.20564	3.11143	3.23771		3.12404	2.47768
eca-mir-146b5p	-0.664302	-1.16729	0.278269	-0.582831	-1.23179	-0.987576		-8.92952	-0.136871	0.124198	-0.409141	-0.59879	-0.841412	-0.462981	0.223012	-0.871329	-0.99131	-1.93731	-0.373614	-0.937321	-1.46595	-1.55772	-0.419341	-0.715179	-0.251235	-0.670949	-0.651812	-0.731446	-0.494675	-0.564024	-0.562249	-0.373293	0.215704	-0.0766187	-0.0716107	-0.259643	-0.648125	-0.993822	-0.668239	-0.123939	-0.375471	-1.1457	-0.13012	0.075641	-1.35857	-1.07229	0.00917722	-0.425963
eca-mir-147b	1.7057	2.67271	2.93827	-0.182831	2.09821	2.15242	1.74227	0.920476	2.80313	2.4042	2.05086	-0.27879	1.64859	1.81702	0.803012	0.608671	0.10869	0.25269	1.58639	2.53268	3.68405	3.56228	2.16066	2.70482	1.50877	3.18905	2.50819	3.33855	2.14533	2.06598	1.65775	2.18671	3.6657	5.77338	5.56839	6.47036	1.61187	2.41618	1.59176	1.87606	2.41453	1.7343	3.68988	3.18564	1.99143	2.23771	3.14918	3.40404	0.727683
eca-mir-148a	-6.5143	-6.97729	-6.37173	-6.46283	-7.67179	-7.40758		-4.63952	-6.53687	-6.2058	-6.58914	-6.62879	-7.53141	-7.30298	-5.38699	-6.76133	-6.23131	-7.18731	-6.11361	-6.90732	-7.79595	-7.96772	-5.77934	-6.43518	-6.53123	-6.86095	-6.75181	-7.25145	-6.54467	-6.47402	-6.10225	-6.03329	-6.1643	-6.21662	-6.57161	-6.19964	-6.62813	-6.88382	-6.62824	-6.51394	-6.49547	-7.1457	-5.56012	-5.77436	-7.85857	-7.98229	-6.13082	-6.33596	-5.26232
eca-mir-155	-2.3943	-1.62729	-1.13173	-1.00283	-1.53179	-1.68758		-1.83952	-1.13687	-1.6058	-1.36914	-1.37879	-1.71141	-1.85298	-1.05699	-1.15133	-2.10131	-1.71731	-1.15361	-1.18732	-1.41595	-1.63772	-2.70934	-2.25518	-2.98123	-2.30095	-2.67181	-1.90145	-2.98467	-2.78402	-2.16225	-2.10329	-3.7943	-2.77662	-3.33161	-1.72964	-2.80813	-1.88382	-2.01824	-1.84394	-2.59547	-2.5257	-0.97012		-0.818571	-1.13229	0.0191772	0.0340373	-2.05232
eca-mir-183	5.3657	6.31271	5.89827	4.96717	6.87821	5.58242	5.88227	6.62048	9.27313	5.8042	5.05086	6.36121	5.65859	6.78702	4.65301	5.58867	5.76869	7.30269	6.01639	4.93268	7.72405	5.46228	5.89066	5.61482	5.15877	7.25905	5.25819	6.51855	5.34533	5.62598	6.12775	5.57671			2.40839	6.13036	10.9019	5.66618	10.8618	4.95606	4.44453	5.4943	6.76988	9.88564	6.61143	6.69771	9.28918	6.82404	3.88768
eca-mir-1885p	-1.3543	-0.547294	-1.16173	-1.40283	0.558214			-3.55952	-2.14687	-1.9558	-1.45914	-1.48879	0.0485882	-0.192981	-0.376988	-0.771329	-1.03131	-0.94731	-0.823614	-1.07732	0.684048	0.582275	-4.27934	-4.18518		-0.760949		-0.551446	-2.18467	-2.41402	-3.27225	-2.93329	-0.244296	0.163381	0.998389	0.310357	-0.908125	-0.313822	-1.52824	-1.39394		-0.875698		0.955641		0.517706			-4.25232
eca-mir-190b	0.535698	0.672706	0.798269	0.687169	-0.271786	-0.197576		3.07048	0.373129	0.854198	0.800859	0.61121	0.278588	0.297019	1.67301	1.12867	0.91869	0.0826901	0.966386	0.802679	-1.25595	-1.35772	0.0606587	-0.0851786	0.418765	0.239051	0.158188	-0.0314458	0.255325	-0.0640237	0.907751	1.01671	-0.974296	-0.996619	-1.06161	-0.109643	-1.27813	-1.03382	-1.16824	-1.02394	-0.665471	-1.2657	0.99988	1.15564		-0.732294	0.439177	0.244037	-0.00231707
eca-mir-191	-13.1643	-13.4673	-12.6317	3.84717	-13.0118	-12.6476	-12.1977	1.57048	-12.6469	-12.4658	-12.6791		-13.4414	-13.293	-12.157	-12.7613	-12.9513	-13.3473	-14.4936	-13.3473	-13.506	-13.5777	-12.8693	-12.9352	-13.7812	-13.2409	-13.1518	-13.0114	-13.3747	-13.254	-13.6722	-13.5033	-13.6243	-13.1866	-12.6516	-12.0596	-13.2581	-12.6538	-13.4382	-13.2839	-12.6455	-12.8457	-12.4901	-12.6344		-12.9623	-12.2308	-12.366	-12.4423
eca-mir-192	-3.0143	-3.70729	-2.58173	-2.46283	-4.01179	-3.51758	-2.96773	-3.22952	-2.46687	-1.9158	-2.80914	-2.84879	-4.26141	-3.94298	-1.29699	-2.80133		-3.51731	-1.57361	-2.83732	-3.81595	-4.07772	-2.95934	-3.69518	-3.25123	-3.68095	-3.13181	-3.97145	-3.44467	-3.39402	-2.78225	-2.80329	-2.5743	-2.80662	-2.65161	-2.67964	-2.95813	-3.47382	-3.65824	-3.52394	-3.27547	-4.1557	-2.81012	-3.01436	-3.91857	-3.91229	-10.5108	-3.60596	-2.73232
eca-mir-193a3p	5.1157	6.17271	4.56827	4.69717	4.13821	3.69242		3.47048	5.63313	5.4042	3.85086	6.56121	3.44859	2.94702	4.77301	4.66867	5.07869	4.46269	3.72639	3.40268	4.84405	4.45228	3.43066	4.19482	3.63877	3.92905	4.74819	5.14855	3.73533	3.87598	3.79775	3.16671	4.9157	7.73338	3.57839	9.18036	6.53187	5.19618	3.51176	4.98606	5.75453	3.8943	3.77988	2.64564	4.19143	4.34771	-2.26082	3.84404	4.60768
eca-mir-193a5p	2.2457	1.94271	2.21827	1.66717	2.40821	3.16242	-0.0877273	-0.0895238	1.95313	1.0842	2.01086	2.22121	2.73859	2.65702		2.44867	1.76869	2.25269	-2.94361	-3.39732		3.52228	-2.69934	-3.02518	-4.90123	-5.00095	-5.00181	-5.45145	-4.73467	-4.36402	-4.55225	-4.54329	-4.0443	-4.20662	-3.63161	-3.21964	-4.63813	-4.70382	-4.60824	-4.43394	2.36453	2.6243	2.06988	2.37564	3.51143	3.34771	3.13918	2.94404	-1.33232
eca-mir-195	-12.4243	-13.1573	-11.9917	-12.1528	-12.9418	-12.8176	-11.2377	-11.4495	-12.8269	-12.2958	-12.9491	-12.9688	-12.7014	-12.363	-11.107	-12.7213	-12.6113	-13.8373			-12.916	-13.0377																			-12.8655	-13.6357	-11.6901	-12.1144	-13.7286	-13.6423	-12.1508	-12.546	-12.4823
eca-mir-197	-10.2943	-10.8173	-10.2517	-10.4128	-10.2618	-10.3376	-9.89773	-10.0595	-10.9969	-10.5258	-11.1091	-11.3988	-10.7014	-10.393	-9.26699	-10.5813	-9.81131	-10.6873	-9.56361	-9.85732	-11.216	-11.0977	-10.0493	-10.5652	-10.4812	-10.6609	-10.5918	-11.1214	-10.4547	-10.284	-9.79225	-9.68329	-10.5143	-10.6666	-9.68161	-9.35964	-10.0481	-10.0038	-10.2082	-10.0239	-9.38547	-10.0657	-10.5901	-10.8444	-10.3986	-10.4723	-10.1508	-10.116	-10.4123
eca-mir-199b3p	2.5357	1.73271	2.72827	2.01717	3.04821	2.92242	4.11227	4.98048	2.28313	2.4642	1.93086	1.16121	2.45859	3.01702	3.23301	2.50867	2.51869	1.59269	2.65639	2.46268	1.41405	1.81228	3.22066		2.34877	2.67905	1.92819	1.82855	1.90533	2.12598	2.96775	2.51671	2.2557	3.55338	1.76839	2.20036	2.12187	1.04618	2.06176	2.98606	2.63453	2.2943	3.69988			3.73771		3.67404	2.74768
eca-mir-200a	11.5357		6.36827	11.0572		7.63242	6.56227	9.56048	6.94313	5.7342	8.09086	10.5112	11.9986	5.39702	3.56301	8.51867	8.20869	9.73269	7.01639	7.42268	11.524	10.7123	5.96066	6.32482	7.79877		9.85819		7.84533	11.946	7.41775	8.88671							10.8618	8.26606	6.97453	8.4843	8.88988	7.08564	8.08143	12.5777		9.50404	5.51768
eca-mir-200b	1.4857	1.28271	2.62827	2.08717	1.40821	1.76242	1.30227	0.900476	2.33313	1.7842	1.62086	2.21121	2.49859	1.38702	2.07301	1.86867	1.22869	1.23269	1.60639	1.53268	1.59405	1.26228	1.13066	1.34482	1.47877	1.65905	2.58819	1.41855	2.27533	1.39598	1.50775	1.78671	4.1157	2.25338	1.43839	1.18036	1.72187	2.28618	1.15176	1.51606	2.37453	2.4343	1.01988	1.39564	1.31143	1.18771	1.56918	1.39404	1.65768
eca-mir-200c	1.8057	1.52271	2.00827	2.01717	1.73821	1.98242		0.900476	1.85313	2.1342	1.55086	0.61121	1.77859	2.25702	2.89301	1.78867	1.72869	0.74269	2.42639	2.52268	1.37405	1.71228	1.02066	1.10482	1.18877	1.01905	1.85819	0.838554	0.935325	1.47598	1.46775	1.54671	2.5857	0.483381	1.73839	0.730357	1.44187	1.70618	1.35176	1.17606	2.07453	1.3143	2.06988	1.72564	1.56143	1.64771	2.99918	2.40404	1.83768
eca-mir-204b	-2.7443	-2.05729	-2.08173	-2.30283	-0.991786	-0.787576	-1.81773	-1.68952	-2.32687	-2.4058	-2.68914	-2.93879	-1.85141	-1.32298	-1.63699	-2.08133	-1.02131	-1.19731	-0.563614	-0.137321	-0.325952	-0.257725	-0.529341	-0.395179	-1.33123	-1.15095	-2.07181	-1.80145	-1.18467	-0.864024	-0.972249	-1.18329	-3.1043	-2.43662	-2.13161	-1.10964	-2.26813	-2.04382	-2.20824	-2.15394	-0.405471	-0.425698	0.86988	0.305641	-0.0885714	-0.0822941	-0.100823	0.00403727	0.287683
eca-mir-206	2.4257	4.03271		3.08717	4.02821	5.55242	2.76227	2.22048	2.80313	3.3042	3.43086	2.95121	4.04859	3.72702	3.71301	3.37867	3.83869	4.99269	3.24639	3.63268	5.65405	3.50228	3.00066	2.44482	3.48877	4.32905	3.85819	5.68855	2.77533	2.67598	3.52775	2.46671	4.2757	4.39338	9.09839	9.18036	3.82187	6.61618		1.95606	3.15453	3.2343	0.45988	3.49564		3.72771	5.85918	4.13404
eca-mir-212	-4.8343	-4.96729	-5.60173	-5.36283	-4.54179	-4.39758	-4.03773	-5.04952	-4.21687	-4.8858	-4.06914	-3.49879	-4.90141	-4.87298	-5.70699	-5.33133	-4.64131	-4.46731	-6.12361	-5.86732	-5.29595	-5.08772	-4.77934	-4.63518	-5.49123	-5.12095	-5.08181	-4.91145	-5.04467	-5.23402	-5.68225	-5.65329		-3.88662	-3.92161	-3.04964	-4.58813	-4.33382	-4.93824	-4.23394	-4.42547	-3.5957	-5.46012			-4.10229		-4.47596	-3.67232
eca-mir-214	2.5957	2.51271	1.72827			1.29242		0.350476	2.09313	2.1442	2.14086		1.71859	1.57702	1.59301	2.23867	2.14869	3.27269		2.59268	1.37405	1.48228						3.06855		1.47598	1.30775		1.9757	3.53338	2.01839	4.70036	2.34187		1.51176			2.4143		-0.114359		2.68771		-0.305963	0.207683
eca-mir-215	1.5557	0.362706	1.43827	1.36717	0.258214	0.602424	0.752273	0.660476	2.21313	2.5742	2.22086	3.25121	0.308588	0.747019	2.44301	1.44867	1.75869	0.74269	2.47639	1.81268	-0.705952	-0.717725	0.500659	0.204821	1.61877	1.74905	2.06819	1.01855	1.74533	1.48598	2.18775	1.55671	1.9557	1.38338	0.868389	0.790357	2.54187	1.60618	0.281761	0.186061	1.21453	0.504302	2.39988	1.77564	12.8314	0.887706	1.28918	1.12404	2.40768
eca-mir-216a	4.1357	4.32271		4.13717	4.51821	3.53242	3.26227	2.97048	5.42313	4.4642	5.06086	3.54121	3.55859	3.25702	4.53301	6.09867	4.90869	5.20269	3.68639	3.81268	6.09405	4.34228	3.03066	3.54482	4.10877	4.43905	3.00819	3.32855	4.46533	4.43598	2.93775		5.2257	6.08338			5.72187	8.19618	3.37176	3.71606	3.54453	5.4143	3.08988	3.26564		4.69771	3.05918	3.11404	1.30768
eca-mir-217	8.3757	8.02271	11.1283	-3.35283	6.81821	11.0724	9.21227		6.78313	6.6542	11.3309	6.68121	11.9986	9.22702	8.21301		6.95869	11.7727	7.12639		11.524	7.54228	8.88066	10.7448		6.74905		10.4986	6.59533	7.69598							5.73187			5.95606	8.55453	11.6643	8.04988	9.66564		10.9777	10.5792	12.394	7.57768
eca-mir-218	11.5357	10.8327		5.57717	8.78821	8.23242	10.6423	1.97048	7.38313	5.6842	6.31086	7.33121	7.87859	6.50702	5.98301	6.32867	6.74869	9.83269	4.76639	4.93268	7.43405	5.63228	8.46066	6.34482	6.92877	6.62905	4.40819	6.28855	11.7253	7.26598	2.88775	3.10671	8.9657		4.24839	3.39036	9.43187	10.4662	10.8618		5.03453	7.1043	5.39988	6.68564	7.41143		7.19918	4.58404	4.64768
eca-mir-2195p	0.845698	0.0727059	0.798269	1.21717	0.168214	0.00242424	1.10227	0.990476	-0.00687117	0.824198	-0.519141	-0.54879	-1.43141	-1.31298	2.69301	1.08867	1.79869	0.83269	1.70639	0.962679	0.284048	0.962275	0.0406587	-0.475179	1.56877	0.999051	1.19819	0.858554	0.715325	0.915976	2.33775	2.14671	8.9657	1.82338	3.13839	2.16036	1.91187	1.35618	0.911761	1.85606	0.294529	-0.315698	1.94988	0.285641	0.891429	1.10771	0.249177	0.414037	-0.712317
eca-mir-224	11.5357	5.94271	6.80827	4.73717	10.3482	6.26242	7.50227	6.78048			4.60086	8.28121	7.03859	6.49702	5.74301	7.28867	5.51869	6.12269	6.27639	4.49268	6.38405	7.32228	6.31066	5.52482	7.46877	7.05905	7.97819	5.40855	7.44533	6.08598	4.58775	4.96671	8.9657		5.34839		8.61187	10.4662	8.05176	7.89606	5.89453	6.1043	-10.1001	8.72564		-12.5523	6.31918	10.444	4.58768
eca-mir-302d	10.6557	10.8327	7.50827	11.0572	8.73821	9.51242	8.41227	6.08048		6.2842	11.3309	10.5112	10.8486	9.30702	5.77301	12.5687	10.0787		12.0964	12.8127	11.524	11.8423	7.84066	11.4848	10.1188		11.2682	10.4986	8.52533		10.0578	11.0867							10.8618	10.3861	8.02453	7.3543	11.8399	7.87564	10.5514	9.62771	8.39918	7.31404	6.24768
eca-mir-3245p	-4.7243	-4.96729	-4.69173	-4.84283	-4.43179	-4.28758	-3.77773	-4.23952	-4.92687	-4.7158	-5.51914	-5.74879	-5.46141	-5.29298	-4.13699	-4.79133	-4.22131	-4.73731	-4.77361	-4.88732	-4.43595	-4.38772	-4.00934	-4.26518	-4.70123	-4.77095	-4.52181	-4.92145	-4.77467	-4.54402	-4.62225	-4.27329	-1.7643	-1.70662	-2.32161	-1.60964	-4.44813	-4.64382	-5.06824	-4.88394	-4.23547	-4.6857	-4.42012	-4.09436	-4.22857	-5.00229	-4.91082	-4.57596	-4.35232
eca-mir-328	-4.1543		-4.91173		-5.77179	-5.17758	-4.85773		-4.88687	-5.2258	-5.16914	-5.67879	-6.00141	-5.70298	-5.38699	-4.35133	-3.91131	-4.01731	-4.33361	-4.44732	-4.23595	-4.01772	-4.45934	-4.68518	-4.51123	-4.66095	-4.75181	-4.62145	-4.74467	-4.61402	-3.95225	-3.86329	-4.4243	-5.31662	-3.55161	-3.38964	-4.78813	-4.43382	-5.23824	-4.96394	-3.67547	-3.7757	-5.15012	-5.40436	-4.38857	-4.70229	-5.55082	-5.72596
eca-mir-329	11.5357			0.807169	5.27821	11.6924	11.2523	11.3405	6.58313	7.0042	5.37086	5.41121	5.55859	5.38702	7.89301	6.99867	5.98869	10.8227	6.81639	5.85268	6.66405	11.8423	10.7207	6.66482	5.90877	5.06905	4.91819	5.33855	11.7253	5.40598	6.18775	5.33671	8.9657			4.02036	3.88187	5.00618	4.59176	6.68606	5.41453	4.7643	5.66988	4.59564		5.08771	-4.14082	6.28404	9.53768
eca-mir-330	-2.3143	-2.52729	-2.74173	-2.41283	-1.40179	-1.36758	-2.28773	-2.81952	-1.70687	-1.5458	-2.55914	-1.98879	-1.37141	-1.59298	-0.906988	-1.90133	-1.40131	-1.80731	-0.663614	-0.487321	-0.375952	-0.347725	-0.549341	-0.735179	-1.92123	-1.62095	-2.28181	-2.24145	-2.36467	-2.02402	-1.76225	-1.63329	-0.914296	-0.796619	-0.741611	0.190357	-2.33813	-2.01382	-1.68824	-1.18394	-0.925471	-1.3457	-0.91012	-1.14436		-1.58229	-1.10082	-1.93596	-0.122317
eca-mir-331	-8.1443	-8.32729	-7.97173	-8.01283	-6.63179	-6.45758	-7.25773	-7.80952	-7.38687	-7.4058	-8.09914	-8.28879	-7.45141	-7.26298	-6.21699	-6.99133	-7.20131	-7.78731	-6.61361	-6.67732	-5.24595	-5.01772	-6.65934	-6.86518	-7.68123	-7.57095	-7.90181	-8.12145	-8.03467	-7.87402	-6.96225	-6.92329	-6.9943	-6.90662	-6.60161	-6.14964	-7.55813	-7.49382	-6.96824	-6.90394	-6.69547	-6.7857	-5.83012	-6.41436	-6.12857	-6.30229	-6.73082	-6.62596	-6.32232
eca-mir-335	3.0557	4.80271	3.45827	1.63717	2.10821	2.35242	4.22227	4.60048	3.99313	3.3642	2.77086	2.78121	0.308588	0.147019	2.25301	2.44867	2.32869	1.91269	2.93639	2.43268	-0.455952	-0.227725	2.20066	1.70482	2.46877	2.14905	2.97819	2.51855	1.40533	2.41598	2.70775	2.57671	1.9957	4.83338	4.81839	3.35036	1.71187	2.35618	2.04176	2.10606	1.37453	0.934302	3.01988	2.30564		1.70771	2.50918	2.50404	2.45768
eca-mir-3423p	-8.4343	-8.80729	-7.95173	-8.07283	-8.07179	-7.74758	-7.41773	-7.44952	-7.30687	-7.2758	-7.63914	-7.77879	-7.79141		-6.46699	-7.69133	-7.94131	-8.68731	-7.89361	-8.05732	-8.50595	-8.27772	-7.70934	-7.95518	-8.19123	-8.08095	-7.94181	-8.15145	-7.63467	-7.29402	-7.71225	-7.60329	-8.0943	-8.10662	-7.57161	-7.06964	-8.12813	-8.06382	-7.86824	-7.76394	-7.30547	-7.8057	-7.68012	-7.91436	-7.71857	-8.23229	-7.17082	-7.40596	-6.98232
eca-mir-3613p	-6.1443	-6.63729	-5.84173	-6.00283	-6.17179	-5.78758	-5.40773	-5.36952	-5.71687	-5.3958	-6.38914	-6.60879	-6.18141		-4.30699	-5.57133	-5.08131	-6.20731	-5.02361	-5.54732	-5.80595	-5.67772	-4.92934	-5.45518	-5.74123	-6.02095	-5.91181	-6.45145	-5.71467	-5.54402	-5.22225	-5.12329	-5.1743	-5.48662	-4.74161	-4.72964	-5.67813	-5.97382	-5.33824	-5.19394	-4.42547	-5.1357	-5.60012	-5.81436	-5.24857	-5.56229	-5.53082	-5.89596	-4.68232
eca-mir-3615p	-8.7443	-8.69729	-8.14173	-8.33283	-8.70179	-8.61758	-8.31773	-8.43952	-7.66687	-7.9158	-8.31914	-8.29879	-8.90141		-7.81699	-8.34133	-7.74131	-7.58731	-7.61361	-7.50732	-8.66595	-8.43772	-8.38934	-8.34518	-8.67123	-8.29095	-8.68181	-8.28145	-8.82467	-8.83402	-8.14225	-8.13329	-9.6043	-9.13662	-8.88161	-7.75964	-8.28813	-7.72382	-8.99824	-8.81394	-8.36547	-8.5757	-8.10012	-8.44436	-7.86857	-8.21229	-8.11082	-8.09596	-7.39232
eca-mir-367		10.8327	11.1283	9.35717	11.0982		4.77227	4.82048	7.20313	6.3242	9.33086		9.66859		6.86301	8.83867	6.92869		7.91639	7.92268		11.8423	7.16066	11.4848	11.5888		6.24819		9.60533	7.52598	6.67775	7.87671					9.67187		7.78176	6.88606	9.28453	11.6643	11.8399			9.66771	12.2692	8.28404	6.34768
eca-mir-3693p		10.8327	11.1283	11.0572		11.6924	8.69227	9.98048		9.8542	11.3309		7.59859	9.21702	4.75301	12.5687	8.06869		8.90639	7.46268	9.35405	5.54228	12.2907	8.14482	11.5888				11.7253	7.00598	12.1778	12.2867					4.83187	7.04618	10.8618		7.19453	7.2543	7.68988		7.57143	11.4177	6.40918	12.394	9.45768
eca-mir-3695p	6.3257	10.8327		11.0572	7.06821	8.55242		4.99048	11.3431	6.5742	11.3309		11.9986	7.39702	5.71301	10.6387	9.30869	9.40269	6.68639	8.25268	6.87405	6.19228	6.74066	4.27482	11.5888		11.2682	5.33855	6.43533	5.75598	6.06775	7.38671					9.52187		10.8618	11.0161	7.31453	11.6643	8.38988	4.85564	8.43143	6.44771	8.03918	8.86404	6.55768
eca-mir-3713p	7.1957	10.2827	6.10827	6.77717	11.0982	8.56242	5.31227	4.30048	11.3431	5.4442	11.3309	10.5112	7.17859	8.29702	5.51301	7.41867	6.98869	6.24269	5.76639	6.79268	7.54405			5.98482	5.27877	9.43905	4.59819	10.4986	5.84533	9.23598	5.77775	6.31671			7.10839		10.9019	6.62618	8.94176	8.37606	8.49453	9.5543	7.47988				7.29918		5.46768
eca-mir-3715p	1.2057	1.69271		1.26717		2.55242	-1.23773	-1.08952	0.343129		0.400859	0.86121		6.48702		1.75867	1.32869	1.83269	1.32639	0.542679	1.73405	2.66228	-2.35934	-1.79518		1.82905		2.78855	-0.184675			-1.26329	2.4057	3.76338		4.20036	2.87187	2.00618	-0.428239	-0.383939	1.73453	1.6743	2.08988	-0.024359	4.87143	3.14771	0.0791772	1.40404	-2.44232
eca-mir-374a	-4.6343	-4.66729	-4.15173	-4.30283	-4.22179	-4.33758	-3.05773		-4.04687	-3.6058	-4.43914	-4.62879	-3.96141		-3.21699	-4.38133	-4.05131	-4.98731	-6.66361	-4.01732	-4.80595	-4.44772	-3.45934	-2.99518	-3.41123	-2.99095	-3.92181	-3.22145	-3.73467	-3.90402	-3.21225	-3.02329	-3.4543	-2.91662	-3.66161	-2.08964	-4.15813	-3.79382	-3.20824	-3.05394	-4.83547	-5.6057	-2.88012	-2.96436		-3.92229	-3.17082	-3.73596	-3.35232
eca-mir-374b	-4.4043	-5.20729		-4.01283	-5.83179	-4.80758	-3.02773	-4.07952				-4.11879	-4.83141		-3.28699	-3.46133	-4.05131	-5.07731	-4.01361		-5.65595	-5.28772	-3.58934	-4.00518	-4.09123		-4.74181	-5.46145	-4.47467	-4.18402	-3.75225	-3.70329	-4.4043	-4.57662	-4.59161	-4.28964	-4.79813	-5.20382	-3.62824	-3.70394	-4.78547		-3.80012	-3.83436		-4.93229	-4.16082	-4.17596	-3.49232
eca-mir-376a	6.6357	10.2227	11.1283	8.17717	6.66821	7.70242	11.2523	6.00048	7.92313	7.2242	6.16086	9.90121	6.42859		7.97301	6.49867	6.96869	6.55269	7.04639	6.36268	5.27405	4.89228	7.33066	6.42482	6.86877	5.12905	7.45819	5.49855	8.68533	8.21598	7.86775	5.57671		4.42338	9.09839		5.78187	7.63618	5.57176	7.46606	4.67453	4.6843	6.09988	7.88564		6.35771	6.04918	5.14404	5.49768
eca-mir-376b	8.4457	7.44271	6.78827	6.83717	8.84821	4.83242	3.85227	5.99048	10.6431	6.5942	11.3309	10.5112	5.99859		6.74301	6.63867	7.90869	10.1827	5.61639	6.32268	6.15405	6.45228	7.46066	6.13482	6.20877	11.1791	6.93819	8.97855	6.37533	8.47598	5.67775	7.74671					10.9019	10.4662	7.39176	9.27606	5.53453	5.4943	8.13988	5.99564	6.45143	5.13771	5.85918	8.01404	5.52768
eca-mir-377	6.4857	10.8327	6.51827	6.10717	10.1982	6.97242	6.09227	6.23048	5.36313	6.1042	5.33086	6.25121	6.60859	6.66702	5.98301	7.30867	7.05869	10.7727	6.84639	6.61268	10.624	7.78228	8.04066	6.95482	5.80877	5.99905	6.38819	9.33855	8.19533	7.60598	6.08775	6.24671	8.9657	8.65338	7.70839	9.18036		4.28618	4.32176	5.20606	4.09453	5.4543	-0.0101205	8.18564		6.84771	5.79918	5.68404	5.35768
eca-mir-378	-1.7643	-2.25729	-1.15173	-1.21283	-1.01179	-0.417576	-1.19773	-5.06952	-1.87687		-2.38914	-2.60879	-1.31141	-0.972981	-0.996988	-1.72133	-1.87131	-2.56731	-0.833614	-1.55732	-1.21595	-1.22772	-1.73934	-1.91518	-1.98123	-1.85095	-1.80181	-2.20145	-2.30467	-2.05402	-2.92225	-1.59329	-0.764296	-0.0966187	-0.161611	-0.249643	-1.64813	-1.10382	-1.52824	-1.37394	-0.885471	-1.5857	-0.83012	-0.074359		-1.78229	-0.0608228	-0.515963	-1.51232
eca-mir-379	3.5957	4.43271	6.61827	4.07717	5.94821	6.28242	2.46227	3.11048	3.67313	4.0142	4.85086	7.22121	5.35859	5.07702	3.27301	4.56867	3.81869	4.48269	2.96639		5.22405	6.92228	3.43066	3.61482	3.05877	5.92905	5.03819	3.49855	2.38533	3.84598	3.87775	4.30671	3.2757	8.65338		2.90036	5.86187		3.21176	3.89606	2.97453		4.97988			5.10771		6.07404	2.50768
eca-mir-380	3.7557	7.39271		4.85717	7.34821	5.17242	6.77227	6.18048	6.11313	4.8242		5.11121	5.20859	4.18702	5.24301	5.66867	5.08869	5.97269	4.25639	3.61268	5.74405	4.88228	3.87066	4.91482	4.49877	7.04905	4.16819	3.56855	4.86533	4.77598	4.77775	4.45671	6.3757	8.19338	7.40839		6.80187	4.97618	4.83176	3.57606	6.15453	5.9643	4.63988	6.31564		6.00771	7.27918	4.40404	4.73768
eca-mir-382	0.355698	1.76271	-1.55173	-1.99283	3.76821	2.83242	0.0522727	0.380476	1.58313	-1.9058	1.67086	1.65121	3.65859	3.19702	-1.31699	0.688671	1.85869	2.39269	-1.51361	-1.55732	2.47405	0.772275	0.0906587	0.714821	-0.911235	1.32905	-1.09181	0.858554	-0.724675	-0.264024	-0.752249	-0.523293	-2.8143	-1.05662	-2.26161	-1.27964	-1.98813	1.35618	-2.35824	-1.91394	-0.445471	1.4743	2.45988	2.49564		3.06771	1.84918	1.99404	2.29768
eca-mir-410	1.9857	2.84271		1.14717	2.72821	2.49242	0.662273	1.30048	3.31313	1.6542	2.96086		2.78859	2.27702	0.743012	1.91867	1.25869	3.43269	-0.393614	1.48268	3.02405	2.89228	1.90066	1.97482	1.37877	2.53905	0.318188	2.12855	1.21533	1.64598	1.32775	0.796707	1.4457	1.44338	3.04839	4.61036	0.681875	2.67618	2.47176	2.94606	2.27453	2.8343	2.31988	1.85564		3.37771	2.97918	2.10404	2.91768
eca-mir-411	-1.9643	1.41271	-5.06173	-5.19283	-0.221786	-1.01758	-1.98773	-3.67952	-0.346871	-4.3058	0.930859	1.83121	1.32859	1.08702	-4.50699	-1.12133	-1.04131	2.78269	-6.01361	-2.45732	-1.18595	-2.32772	-1.76934	1.47482	-2.71123	1.52905	-3.02181	0.278554	-2.69467	-2.07402	-4.15225	-4.54329	-3.8743	0.0633813	-4.23161	0.0803571	-2.60813	1.57618	-4.18824	-4.12394	-3.72547	-0.395698		-0.094359		-0.312294	-0.420823		-2.10232
eca-mir-412	3.2557	3.68271	4.02827		0.918214	0.782424	2.32227	2.36048	2.59313	2.8042		2.40121	2.19859	1.90702		4.35867	3.86869	3.66269	1.86639	2.04268	1.86405	1.79228	2.05066	0.984821	3.23877	2.29905	3.54819	6.12855	1.96533	2.83598	2.71775	2.57671	3.0757		3.31839	2.78036	4.02187	4.63618	2.15176	2.71606	3.40453	4.4543	0.58988	0.675641		1.12771	1.07918	0.404037	1.78768
eca-mir-4235p	-9.7643	-9.48729	-9.18173	-9.02283	-9.10179	-9.15758	-8.88773	-8.68952	-9.02687	-9.2558	-9.30914	-9.64879	-9.62141	-9.60298	-8.25699	-9.15133	-8.97131	-9.17731	-8.07361	-8.06732	-8.32595	-8.50772	-8.96934	-8.39518	-9.35123	-9.36095	-9.54181	-9.44145	-9.52467	-9.22402	-8.82225	-8.67329	-9.2543		-8.62161	-8.04964	-9.17813	-9.05382	-9.17824	-8.97394	-8.39547	-8.6257	-9.01012	-8.94436		-8.88229	-7.72082	-8.01596	-8.99232
eca-mir-431	2.8357	3.51271		3.87717		3.13242	2.24227	1.09048	4.24313			4.49121	4.16859	3.74702		4.04867		3.69269	2.93639	3.80268	4.46405		2.31066	3.06482			4.00819	4.24855		3.11598	2.38775		6.0157	3.44338	4.93839	9.18036	5.11187	5.50618	3.95176	3.76606	3.97453	3.5543	2.43988	2.41564	12.8314	3.60771	4.17918	4.20404	2.32768
eca-mir-432	-1.5743	-1.51729	0.598269	0.817169	0.818214	-0.00757576	-1.74773	-2.74952	-0.176871	-0.485802	-0.469141	0.19121	-0.721412	-1.18298	0.143012	-0.391329	-1.04131	-0.76731	-1.37361	-1.07732	2.37405	2.13228	-2.40934	-2.48518	-0.911235	-0.130949	0.268188	1.07855	-1.04467	-1.14402	-1.02225	-1.09329	2.4157	2.97338	1.70839	1.47036	1.38187	1.31618	-1.63824	-1.47394	-1.61547	-1.4457	-1.16012	-1.69436	12.8314	-0.842294	0.139177	-0.705963	-2.77232
eca-mir-433	-0.174302	-1.14729	-2.97173	-2.98283	-0.791786	-1.57758	-0.927727	-1.07952	-2.30687	-2.4358	-1.16914	-2.85879	-0.701412	-0.782981	-1.89699	-2.24133	0.34869	-0.0373099	-3.27361	-3.25732	-2.62595	-2.53772	-0.0593413	-0.335179		-0.500949		-1.37145			-1.99225	-1.85329	-1.6043	-1.60662	-1.86161	-1.45964	-0.918125	-0.503822	-1.83824		-1.72547	-1.9957	-1.46012	-0.804359		-0.692294	-1.23082	-1.05596	-0.932317
eca-mir-450b3p	11.5357	9.80271	9.07827	11.0572		6.80242	9.09227	6.48048	11.3431	11.7942	11.3309		7.68859	11.257	8.44301	12.5687	10.3287	6.86269	9.93639	6.68268	5.48405	6.85228	9.00066	7.11482	11.5888		9.35819		5.35533	5.98598	9.01775	5.73671	8.9657		3.14839		10.9019		10.8618		9.02453	11.6643	9.68988	11.3556		12.5777	3.65918	6.04404	12.7277
eca-mir-454	-0.854302	-0.997294	-0.431731	-0.382831	-2.66179	-2.29758	1.11227	1.16048	-0.906871	-0.155802	-1.20914	-1.48879	-1.77141	-1.33298	0.483012	-0.831329	-1.02131	-1.97731	-1.13361	-1.51732	-2.77595	-2.88772	-0.959341	-1.25518	-0.531235	-0.650949	-1.22181	-1.45145	-1.32467	-1.22402	-0.282249	0.0167066	-1.2543	-1.34662	-1.61161	-1.22964	-1.91813	-2.37382	-2.22824	-2.04394		-2.4657	-10.0401	-1.83436		-2.93229	-14.0708	-1.25596	-1.57232
eca-mir-4853p	-1.8343	-1.35729	-2.30173	-2.08283	-3.26179	-3.38758	-2.11773	-2.33952	-2.19687	-2.6058	-2.08914	-1.90879	-3.30141	-3.44298	-2.57699	-2.71133	-2.03131	-1.30731	-3.15361	-2.85732	-3.44595	-3.53772	-3.16934	-1.78518	-3.09123	-2.60095	-2.90181	-2.59145	-3.27467	-3.01402	-2.93225	-2.95329	-2.7843	-1.71662	-2.12161	-1.20964	-2.46813	-2.21382	-3.28824	-3.14394	-1.84547	-1.8957	-3.35012	-3.46436		-2.85229	-3.62082	-3.31596	-1.48232
eca-mir-4855p	4.5357	4.50271	5.01827	5.36717	5.64821	4.27242	2.46227	3.14048	3.41313	4.6042	4.56086	6.09121	5.48859	4.18702	4.85301	5.12867	3.62869	4.30269	3.99639	3.98268	6.88405	6.68228	3.17066	4.01482	3.75877	5.15905	6.76819		3.76533	4.37598	4.85775	4.91671	8.9657		4.79839		6.57187	7.69618	5.09176	4.60606	5.21453	5.5843	4.50988	4.56564		4.14771	5.11918	4.83404	2.98768
eca-mir-4863p	0.515698	0.902706	0.758269	0.517169	1.56821	1.16242	-1.76773	-1.10952	-0.236871	-0.575802	0.0408589	0.17121	1.01859	1.06702	0.973012	1.32867	-0.26131	0.62269	0.166386	0.382679	4.77405		0.0706587	0.404821		0.749051	0.898188	1.50855	-0.314675	-0.0840237	1.30775	1.74671	1.6857	3.13338	1.34839	3.36036	2.52187	2.16618	1.15176	1.49606		0.604302	2.09988	0.885641		0.597706	1.03918	1.32404	-2.49232
eca-mir-4865p	-17.4643	-17.3873	-17.2617	-17.3228	-16.9118	-16.6976	-16.9877	-17.6295	-17.3669	-17.3158	-17.4791	-17.7188	-17.2314	-16.983	-16.647	-17.4013	-17.1213	-17.4573	-17.2136	-17.2973	-17.366	-17.3677	-16.9893	-17.2852	-17.3812	-17.2009	-17.6118	-17.7214	-17.4947	-17.334	-17.0322	-16.9433	-17.8643	-17.7866	-16.9216	-16.5096	-17.6181	-17.4438	-17.3282	-17.1639	-16.4155	-16.7357	-16.4401	-17.2844		-16.7423	-15.8608	-16.626	-16.6123
eca-mir-487a	7.0957	6.30271	6.38827	5.91717	9.41821	6.15242		4.60048	7.30313	5.6942	5.40086	7.73121	5.85859	6.15702		5.57867		7.30269	6.65639	8.38268	6.49405	6.90228	3.83066	6.01482	5.49877	5.68905	4.75819	7.37855	4.26533	6.02598	4.66775	4.85671	3.2357	8.65338	9.09839		6.68187	4.39618	7.01176	4.96606	4.49453	4.4243	6.30988	4.63564		5.68771			4.67768
eca-mir-487b	6.0457	4.72271	3.87827	7.19717	6.06821	6.50242	10.8023	5.39048	5.55313	4.8742	4.07086	4.75121	6.17859	5.82702	6.00301	5.72867	5.28869	4.49269	6.31639	5.46268	6.25405	9.00228	4.83066	6.10482	5.57877	5.64905	5.56819	5.03855	4.17533	3.55598	4.81775	4.52671	3.6457	8.65338	3.99839	4.11036	3.94187	4.42618	5.02176	2.91606	4.12453	3.6443	5.99988	4.28564		4.83771		5.90404	5.55768
eca-mir-488	7.1357	7.34271	5.08827	5.92717	5.88821	4.73242		11.3405	7.35313	8.6942	11.3309	10.5112	6.75859	5.19702	7.33301	7.54867	9.19869	11.7727	6.18639	5.90268	6.47405	6.84228	5.29066	9.37482	4.47877	6.75905	8.52819	8.85855	7.63533	5.67598	7.73775	7.41671		8.65338	9.09839		10.9019		5.99176	4.47606	8.89453	7.6043	5.99988	6.38564		7.18771	6.68918	6.91404
eca-mir-489	-1.6743	-1.34729	-1.94173		-2.64179	-2.69758	-6.75773		-1.04687	-1.4358	-0.999141		-1.71141	-2.38298	-2.20699	-1.99133	-1.91131	-1.04731	-3.12361	-3.10732	-2.23595	-2.62772	-2.70934	-2.52518	-2.36123	-2.01095	-2.24181	-1.93145	-2.08467	-2.43402	-3.40225	-3.67329		-2.06662	-2.02161	-1.25964	-2.78813	-1.72382	-3.08824	-2.39394	-2.47547	-1.4957	-2.56012	-2.65436		-1.75229	-1.66082	-2.09596	-2.29232
eca-mir-4905p	2.5257	2.83271	1.66827	1.57717	4.42821		-0.0877273	-1.13952	1.31313	1.0642	1.36086	2.54121	3.87859	3.02702	2.04301	2.74867	2.35869	2.79269	1.62639	2.09268		4.65228	-0.989341	-1.39518	2.21877	2.46905	3.33819	3.05855	0.545325	1.03598	-0.562249	-0.243293	2.1857	2.48338	3.88839	4.41036	3.49187	1.73618	1.19176	1.86606	2.71453	2.9443	3.68988			3.76771	7.27918		-1.51232
eca-mir-492	4.6757		6.03827	8.01717	4.88821	6.74242	3.90227	5.38048	7.86313	5.8742	11.3309	9.72121	5.65859	5.62702	7.73301	8.45867	6.22869	9.35269	6.72639	8.26268	11.524	7.54228	7.31066	5.96482	8.48877	11.1791	5.97819	8.60855	8.78533	7.29598	5.86775	6.14671	8.9657				6.97187		4.81176	7.56606	5.71453	11.6643	3.57988			5.46771	2.50918	5.87404	4.49768
eca-mir-493b	0.525698	0.832706	0.588269	0.567169	0.538214	-0.307576	-0.277727	-0.559524	0.263129		1.19086	0.56121	-0.271412	-0.782981	0.173012	-0.421329	-0.21131	0.93269	-0.533614	-0.277321	-0.0259524	-0.447725	-0.239341	-0.695179	0.118765	0.439051	-0.0118125	0.518554	-0.464675	0.0659763	-0.242249	-0.593293	1.4057	2.89338	1.33839	3.06036	0.821875	1.11618	-0.368239	-0.153939	0.654529	1.2643	-1.13012	-1.85436	12.8314	0.187706	-0.570823	-0.835963	-1.70232
eca-mir-495	6.6257	5.27271	6.87827	4.57717	6.55821	5.54242	6.90227	7.77048	6.58313	6.8042		5.71121	6.42859	6.93702	6.59301	6.33867	5.96869	5.95269	6.34639	6.68268	6.10405	5.90228	6.95066	5.94482	5.22877	5.71905	5.11819	8.59855	4.86533	4.67598	7.08775	6.30671	8.9657			9.18036	4.49187	3.14618	3.64176	7.51606	5.52453	5.4143	4.55988	4.33564		5.27771	5.55918	6.25404
eca-mir-496	5.4157	7.72271	6.08827	4.55717	3.87821	4.40242	4.51227	4.30048	5.86313	4.5242	4.20086	6.20121	3.58859	3.53702	5.07301	5.64867	5.49869	6.80269	4.33639	4.83268	4.31405	3.77228	4.08066	4.66482	4.05877	5.78905	3.99819	7.46855	5.02533	5.17598	4.74775	3.78671	8.9657	8.65338	5.03839	9.18036	5.19187	6.09618		4.67606	5.77453	6.6343	3.68988	3.51564		4.32771	3.72918	3.89404
eca-mir-497	-3.5143	-3.14729	-4.04173	-4.42283	-5.25179	-4.64758	-1.20773	-1.23952	-4.34687	-4.4158	-3.70914	-3.92879	-3.78141	-4.49298	-4.90699	-5.08133	-4.50131	-3.58731	-4.67361	-4.33732	-3.45595	-3.96772	-3.68934	-3.46518	-3.90123	-3.64095	-3.76181	-3.67145	-4.16467	-3.59402	-4.07225	-4.23329	-0.594296	0.223381	-1.09161	-0.879643	-3.46813	-4.49382	-3.32824	-2.93394	-3.71547	-4.1157	-2.50012	-2.55436	-5.18857	-4.42229	-2.48082	-3.03596	-3.09232
eca-mir-4993p	3.4057	4.48271	4.40827	4.64717	5.62821	5.94242		3.84048	4.87313	3.6342	4.55086		5.14859	4.08702	3.65301	4.48867	3.31869	4.67269	3.32639	4.31268	8.52405	7.67228	3.07066	4.17482		5.80905	4.15819	5.04855	3.73533	3.16598	3.63775	3.72671	2.7557	8.65338	3.97839	6.18036	5.78187	6.28618	2.50176	2.61606	3.22453	4.6443	4.98988	4.42564		4.85771	5.84918	5.46404	1.41768
eca-mir-4995p	1.3857	1.88271	1.23827	1.75717	0.838214	0.752424	4.13227	2.77048	1.86313	1.9042	2.32086	2.55121	0.798588	0.977019	2.63301	2.38867	1.50869	1.71269	1.72639	1.56268	1.19405	1.11228	1.63066	2.27482	1.91877	2.16905	1.19819	1.26855	1.65533	1.80598	2.11775	2.17671	1.0157	3.60338	1.59839	2.89036	0.791875	0.636178	0.631761	0.736061	0.514529	1.0043	2.74988			0.247706	2.73918	1.68404	0.817683
eca-mir-503	1.4857	2.01271	2.03827	1.92717	2.59821	2.17242	2.01227	1.35048	3.16313		2.63086	3.02121	1.91859		2.05301	2.03867	1.92869	2.74269	1.40639	2.47268		4.62228	1.62066	2.49482	1.63877	2.75905	2.45819	2.31855	1.44533	2.22598	1.60775	1.53671	3.6557	5.50338	3.22839	4.03036	3.01187	3.09618	2.77176	2.85606	1.99453	2.8543		2.33564		2.47771			2.21768
eca-mir-504	-4.5043	-4.31729	-3.38173	-3.74283	-3.16179	-2.34758	-3.27773	-3.08952	-3.18687	-3.2958	-4.07914	-4.39879	-2.60141	-2.59298	-1.82699	-2.47133	-2.97131	-3.38731	-2.06361	-1.95732	-1.17595	-1.03772	-2.65934		-3.14123	-2.87095	-3.27181	-3.27145	-3.47467	-3.25402	-2.05225	-2.00329	-2.1943	-2.22662	-1.61161	-1.58964	-3.03813	-2.85382	-2.50824	-2.36394	-1.86547	-2.1557	-2.27012	-2.49436		-1.68229	-2.84082	-2.84596	-2.70232
eca-mir-5083p	0.335698	0.922706	-2.11173	-1.32283	-0.591786	-0.267576	0.832273	1.23048	-0.576871	-0.525802	1.04086	0.88121	0.538588	0.847019	0.223012	-0.00132948	2.41869	2.48269	-0.383614	-0.457321	-0.885952	-1.83772	2.11066	2.22482	0.688765	1.22905	0.498188	1.22855	1.17533	1.57598	-0.592249	0.0267066	-0.174296	0.103381	-0.421611	0.840357	0.661875	1.15618	-0.138239	0.0560606	0.0245294	0.00430233	-0.48012	-0.534359		0.417706	-0.260823	-0.245963	0.877683
eca-mir-514	0.115698	0.312706	0.148269	0.357169	0.378214	0.692424	-0.227727	-1.37952				0.13121	-0.101412	-0.252981	0.483012	0.278671	0.0286905	0.66269	0.596386	0.402679	1.43405	2.61228	-0.189341	-0.485179	0.0587654	0.979051	0.468188	0.358554	0.0353254	-0.0440237	0.0577515	0.296707	2.9257	2.66338	2.14839		1.57187	1.19618	-0.278239	0.486061	0.324529	0.494302	0.74988	0.255641		0.397706	0.789177	0.484037	-0.722317
eca-mir-5325p	-0.644302	-0.587294	-0.101731	-0.632831	-0.471786	-0.717576		0.0604762	-0.646871	-0.105802	-0.809141	-1.27879	-0.281412	-0.102981	1.02301	-0.171329	-0.0513095	-1.05731	-0.133614	-0.197321	-0.265952	-0.937725	0.370659	-0.565179	-0.681235	-0.680949	-0.0818125	-0.571446	-0.584675	-0.314024	-0.0222485	0.00670659	0.705704	1.55338	1.02839	1.40036	-0.468125	-0.913822	-0.718239	-0.133939	-0.0454706	-0.585698	-2.97012	-0.414359	-0.868571	0.00770588	-0.100823	0.244037	-0.0123171
eca-mir-5423p	3.2857	3.16271	2.74827	4.68717	4.06821	6.15242	4.05227	2.69048	1.22313	2.2542	3.87086	1.59121	4.33859	4.09702	4.36301	4.26867	3.39869	3.01269	3.08639	3.34268	2.81405	3.39228	2.91066	1.98482	2.45877	2.63905	4.07819	4.52855	2.78533	3.42598	4.47775	4.55671	8.9657	6.38338	9.09839	2.26036	3.93187	4.94618	4.20176	3.46606	3.02453	4.5143	5.46988	6.11564		3.75771	5.12918	4.92404	5.00768
eca-mir-5425p	5.6357	4.72271	4.66827	5.07717	4.54821	5.84242	4.77227	3.98048	7.52313	5.2442	4.82086	3.26121	4.30859	4.62702	4.97301	4.88867	5.09869	4.26269	4.36639	4.83268	4.04405	5.26228	6.47066	5.15482	5.57877	6.25905	6.53819	5.34855	4.65533	6.87598	5.14775	7.09671	8.9657		8.59839		4.53187	4.91618	3.73176	3.70606	6.39453	5.8643	5.80988	5.97564		4.53771	4.92918	5.37404	4.30768
eca-mir-544b	8.0757	10.8327	11.1283	5.85717	4.11821	4.13242	4.96227	4.85048	11.3431	6.5942	8.30086	8.75121	3.55859	3.90702		8.65867	9.35869	6.78269	7.42639	8.36268	2.45405	2.76228	6.39066			7.95905	11.2682	8.54855	11.7253		6.34775	6.95671			9.09839				8.97176	6.63606	6.62453	11.6643	4.52988	4.27564		5.24771	4.47918	3.90404	4.62768
eca-mir-551b	6.0057	7.68271	5.87827	5.17717	5.15821	7.26242	6.02227	6.16048	5.16313	3.4842	4.45086	5.42121	1.25859	0.677019	1.91301	2.29867	3.13869	5.74269	2.97639	4.02268	3.70405	3.58228	3.95066	4.18482	4.23877	5.67905	3.75819	3.48855	4.47533	4.83598	4.30775	3.86671	6.1657	5.17338	8.23839	5.78036	3.87187	4.46618	3.58176	4.02606	2.26453	2.7243	2.94988	3.80564		7.13771	3.42918	3.50404	5.55768
eca-mir-5825p	7.3357	8.82271	11.1283	4.77717	5.11821	5.39242	6.00227	11.3405	5.35313	5.8642	11.3309	7.10121	7.12859	5.77702	5.90301	7.16867	6.11869	7.06269	4.21639	5.55268	5.61405	5.93228	6.85066	6.54482	6.01877	10.0091	8.84819	5.53855	5.45533	6.55598	5.80775	5.90671					5.41187	7.57618	6.38176	7.55606	4.76453	6.3343	8.04988	9.36564		5.88771	8.02918	7.22404	6.57768
eca-mir-5823p	3.9657	3.64271	3.76827	3.87717	5.01821	3.18242	4.94227	4.53048	4.19313	3.7242	5.67086	5.30121	2.14859	1.85702	4.20301	3.41867	3.88869	4.10269	1.81639	2.35268	2.54405	2.74228	3.48066	3.75482	3.26877	2.92905	3.50819	2.98855	3.17533	4.37598	2.96775	2.47671	5.0357	3.96338	3.81839	6.48036	2.84187	4.19618	2.86176	4.73606	4.51453	4.7043	3.77988	3.93564	2.71143	3.68771	3.03918	3.39404	4.96768
eca-mir-5905p	-0.934302	-0.717294	-0.861731	-0.752831	-2.73179	-2.81758	0.912273	0.640476	-0.606871	-0.555802	-0.899141	-0.78879	-3.33141	-3.19298	-0.876988	-1.75133	-0.17131	-0.49731	-1.24361	-1.69732	-3.55595	-3.54772	-2.25934	-2.29518	-0.901235	-0.870949	-0.931812	-0.961446	-0.944675	-0.744024	-0.682249	-0.653293	1.7457	1.09338	-0.0916107	0.360357	-1.24813	-1.41382	-2.26824	-2.07394	-2.83547	-3.3357	-0.57012	-0.444359	-3.64857	-3.35229	-1.61082	-1.94596	-2.52232
eca-mir-5903p	7.4557		4.32827	3.14717	3.87821	0.532424		6.02048		7.3442	7.24086	7.95121	2.53859	2.76702	2.37301	4.84867	5.07869	7.78269	2.28639	2.56268	-0.255952	-0.227725	1.28066	2.43482	4.61877	7.01905	3.42819	4.58855	3.10533	3.80598	4.15775	5.52671		5.53338	1.81839	4.89036	1.53187	2.94618	1.19176	1.82606	1.18453	2.1943	1.71988	1.95564		1.05771	-0.270823	-0.295963	5.02768
eca-mir-592	-2.6143	-1.45729	-0.351731	-0.982831	-2.24179	-3.17758	-1.30773	-1.46952	-0.0868712	-1.0158	0.480859	-0.29879	-2.96141	-2.87298	-1.21699	-1.14133	-2.00131	-0.38731	-1.08361	-0.837321	-2.61595	-2.59772	0.510659	-0.535179	-2.53123	-1.47095	0.308188	1.12855	0.595325	0.295976	-0.602249	-0.553293	0.695704	1.19338	-0.101611	1.68036	0.761875	1.49618	-0.728239	-0.823939	-1.43547	-0.995698	-1.54012	-2.40436		-3.89229	-0.990823	-0.795963	-1.20232
eca-mir-598	2.6357	3.95271	1.22827	1.05717	2.44821	1.60242	-8.10773	4.24048	2.58313	2.0242	3.17086	3.41121	2.54859	2.08702	1.11301	1.77867	3.65869	4.15269	0.746386	0.362679	0.564048	0.402275	3.13066	2.44482	2.15877	2.41905	2.71819	3.97855	1.32533	1.81598	1.65775	3.15671	2.7757	1.83338	2.81839	2.13036	2.75187	2.39618	1.45176	1.59606	2.21453	2.1243	1.04988	0.275641	1.95143	1.92771	0.879177	0.944037	2.86768
eca-mir-6155p	1.8057	1.90271	1.03827	1.74717	2.42821	2.22242	1.49227	0.760476	2.14313	1.5842	2.10086	6.11121	2.06859	2.02702	2.13301	2.28867	1.83869	2.91269	1.95639	2.99268	1.27405	1.16228	2.02066	2.67482	2.02877	2.43905	2.11819	2.72855	2.34533	2.13598	2.16775	2.00671		1.55338	1.05839	4.03036	3.03187	2.64618	1.47176	2.48606	2.08453	2.8243	1.62988	0.975641	2.52143	2.19771	2.32918	1.97404	0.827683
eca-mir-632	2.4157	3.06271		3.15717	3.31821	2.78242	3.27227	1.58048	3.37313	1.8142	3.79086	3.20121	-2.78141	3.06702	3.49301	3.06867	3.02869	3.77269	2.92639	3.61268	2.40405	2.31228	2.72066	2.77482	3.21877	4.15905	3.77819	4.83855	3.67533	2.67598	3.77775	2.92671	8.9657	8.65338	4.18839	5.10036	3.43187	3.35618	3.20176	3.68606	3.32453	3.7243	1.95988	2.35564		2.89771	2.76918	2.16404	1.47768
eca-mir-655	7.0857		11.1283	6.18717	11.0982	6.72242		8.18048		10.2642	7.90086		7.89859	7.01702	7.59301	11.8987	7.59869	11.7727	9.84639	6.85268	6.16405	6.26228		10.9648	8.22877	9.29905	10.0482		11.7253	7.48598	7.26775	10.1167	2.5557		9.09839		5.37187	5.51618	10.0618	11.0161	6.93453	6.6643	6.74988	6.02564	6.46143	6.32771	5.42918	7.68404	12.7277
eca-mir-664	-4.6243	-4.81729	-3.63173	-3.69283	-5.36179	-5.30758	-3.52773	-3.65952	-3.72687	-3.6358	-4.38914	-4.61879	-6.18141	-5.86298	-3.32699	-4.40133	-3.86131	-4.49731	-3.23361	-3.45732	-5.18595	-5.13772	-4.36934		-4.85123	-4.92095	-4.64181	-4.82145	-4.41467	-4.28402	-4.31225	-4.24329	-4.5143	-4.34662	-4.86161	-4.11964	-4.11813	-3.92382	-5.20824	-5.04394	-4.19547	-4.3257	-5.40012	-5.57436		0.557706	-4.57082	-4.84596	-4.76232
eca-mir-6715p	2.3357	6.07271	2.61827	2.23717	6.02821	5.50242	1.76227	1.89048	4.43313	1.8742		6.60121	6.69859	5.14702	1.79301	3.75867	2.87869	6.46269	2.27639	3.81268	11.524		1.43066	5.27482	2.74877	8.15905	3.00819	7.01855	1.35533	2.14598	0.987751	1.39671	2.1857	8.65338	2.42839	6.97036	3.53187	8.81618	1.46176	1.77606	1.23453	3.2843		7.84564		1.67771	11.2892	12.394	0.327683
eca-mir-6743p		6.01271	5.67827	7.48717	6.00821	5.55242	4.48227	5.09048	6.12313	7.5842	6.21086	4.78121	4.13859	4.96702		5.80867	5.31869	6.91269	5.73639	6.04268	5.82405	7.03228	4.61066	5.37482	5.40877	5.91905	5.26819	7.01855	4.37533	5.43598	6.64775	5.26671	4.4557	5.32338	9.09839	9.18036	7.38187	6.36618	5.47176	5.51606	6.26453	4.7643	5.43988	4.28564	5.53143	2.66771	5.16918	5.50404	3.29768
eca-mir-675	1.9057	2.77271	1.88827	2.12717			0.772273	1.06048	2.16313	1.6842	1.99086	3.79121	2.81859	2.15702	1.55301	2.09867	1.48869	3.48269	1.35639	1.76268	3.96405	3.77228	1.46066	3.13482	2.84877			4.94855	2.02533	2.19598	1.80775	1.80671	3.9657	4.08338	4.96839	5.20036		4.47618	1.66176	1.70606	2.28453	2.2343				-7.36229	2.47918		-0.262317
eca-mir-758	6.7357	6.53271	4.88827	5.68717	8.40821	5.40242	5.78227	5.56048	6.12313	5.8842	7.60086	6.38121	4.87859	5.58702	3.70301	7.89867	5.97869	7.42269	5.74639	6.06268	6.98405	5.58228	5.22066	6.00482	5.13877	5.26905	6.73819	5.49855	5.90533	5.85598	4.28775	4.64671	8.9657		3.89839		4.09187	5.09618	5.59176	7.19606	4.93453	5.7243	5.39988	5.34564		6.73771	5.91918	5.32404	4.84768
eca-mir-763	4.1857	3.91271		3.07717	4.22821	3.87242	1.97227	1.79048	3.04313		3.55086	3.38121	4.05859	3.42702	3.96301	4.26867	3.85869	4.61269		4.31268	4.98405	4.10228	3.02066	3.23482				6.50855	3.46533			3.14671	4.7257		4.42839	3.50036		5.97618	3.67176	3.91606	4.37453	4.5243	2.72988	2.35564	1.82143	3.82771	3.42918		0.537683
eca-mir-7675p	1.0157	1.82271	-0.501731	0.0171687	1.82821	1.23242	1.49227	0.790476	0.503129	0.534198	1.58086	1.85121	2.13859	1.93702	0.143012	0.748671	0.55869	2.33269	0.0463855	0.282679	0.734048	0.682275	1.81066	2.02482	1.07877	1.89905	1.05819	1.75855	1.06533	1.27598	0.597751	0.606707	1.7257	0.943381	1.03839	2.08036	1.74187	2.01618	1.42176	1.27606	1.09453	0.784302	1.58988	1.08564	1.84143	1.96771	1.64918	1.48404	1.08768
eca-mir-7673p	2.4357	2.77271	3.06827	3.61717	2.39821	2.83242	3.03227	2.65048	2.88313	3.6042	3.78086	3.61121	2.50859	2.26702	3.03301	2.71867	2.85869	3.29269	2.22639	1.93268	2.60405	2.69228	2.62066	3.00482	3.39877	3.12905	3.12819	3.62855	3.15533	2.77598	2.95775	2.54671	4.1257	8.65338	4.70839	9.18036	2.63187	4.11618	1.93176	3.02606	2.50453	3.8543	3.06988	2.47564	2.33143	2.24771	3.00918	3.18404	1.60768
eca-mir-769b	-0.964302	-0.277294	-1.45173	-1.77283	-0.0317857	-0.607576	-0.597727	-0.0495238	-1.20687	-1.4258		-0.83879	-0.391412	-0.952981	-1.94699	-1.63133	-1.18131	-0.27731	-2.38361	-2.32732	-0.925952	-0.927725	-0.249341	-0.0151786	-1.42123	-0.990949	-1.18181	-0.631446	-0.794675	-1.23402	-1.31225	-0.713293	-1.7943	-1.25662	-0.00161074	-0.0596429	-1.24813	-0.743822	-0.828239	-0.313939	-0.825471	-0.805698	-0.95012	-1.03436	-0.348571	-0.472294	-0.240823	-0.445963	-0.362317
eca-mir-770	-1.1243	-1.66729		-3.00283	-1.06179	-2.11758	-1.61773	-2.89952				-1.69879	-1.14141	-1.43298	-2.12699	-2.60133	-0.77131	-0.74731	-2.51361	-2.88732	-2.86595	-2.69772	-1.06934	-1.22518	-1.33123	-1.56095	-1.51181	-1.97145	-1.58467	-1.01402	-2.22225	-2.51329	-2.4643	-2.53662	-2.87161	-2.56964	-1.36813	-1.66382	-3.28824	-2.83394	-1.81547	-1.8457	-2.01012	-2.02436	-1.44857	0.177706	-2.05082	1.24404	-1.83232
eca-mir-802	11.5357	7.52271	7.95827	11.0572	11.0982		9.73227	6.06048	8.71313			10.5112	10.6886	7.34702	9.95301	9.53867		8.56269	7.78639	7.85268	8.49405	8.70228	6.40066	11.4848	11.5888	7.59905	8.05819	10.4986	8.15533	7.04598	8.05775	9.30671		8.65338			10.9019	10.4662	8.31176	6.27606	8.62453	6.5443	6.99988	6.64564	7.26143	8.39771	7.19918	7.21404	6.86768
eca-mir-872	1.9657	0.732706	2.07827		0.0482143	0.442424	2.99227	2.24048	1.21313	2.4842	1.93086	1.20121	0.198588	0.0570186		1.75867	1.96869	0.58269	2.31639	1.25268	-0.545952	-0.397725	1.34066	0.384821	1.18877	1.39905	2.01819	0.688554	1.31533	1.61598	2.41775		1.6157	2.39338	1.35839	2.22036	1.24187	0.546178	0.521761	0.726061	0.904529	0.404302	1.82988	1.38564	-0.978571	-0.672294	1.25918	1.26404	0.737683
eca-mir-873	3.2357	3.00271	3.00827	2.10717	3.06821	2.42242	2.78227	3.42048	2.59313	2.6242	1.44086	1.71121	0.0985882	0.667019	3.72301	2.87867	3.77869	3.88269	3.61639	3.48268	3.83405	4.37228	4.01066	3.03482	3.69877	3.17905	6.49819	4.14855	3.76533	3.07598	5.10775	3.76671	8.9657	8.65338	9.09839	9.18036	3.33187	4.45618	4.43176	3.50606	4.01453	3.5743	4.40988	3.43564	4.18143	3.87771	1.90918	2.38404
eca-mir-8763p	5.8657	3.61271	4.16827	4.21717	2.21821	1.86242	5.86227	7.79048	2.93313	3.4042	3.92086	2.62121	1.94859	2.21702	4.20301	3.43867	5.09869	3.46269	4.64639	3.86268	3.61405	2.14228	3.63066	4.29482	4.08877	4.16905	2.75819	4.21855	2.58533	3.56598	4.63775	4.11671	1.8857		2.65839	2.65036	3.49187	3.48618	1.43176	2.54606	4.03453	3.4243	7.01988	3.88564		2.46771	2.35918	2.72404	5.19768
eca-mir-8855p	0.785698	0.862706	1.05827	0.267169	0.668214	0.422424	0.872273	0.390476		0.854198	0.260859	0.77121	0.528588	0.197019	0.743012	0.678671	1.43869	1.50269	0.206386	-0.0773214	0.664048	0.802275	0.120659	0.184821	0.298765	0.789051	0.198188	0.328554	0.365325	0.425976	-0.00224852	0.0767066	0.225704	1.32338	1.73839	1.22036	0.941875	1.73618	0.301761	-0.0239394	1.53453	1.6643	0.30988	0.035641	0.431429	0.147706		0.184037	0.497683
eca-mir-8853p	0.0456977	0.982706	1.28827	1.14717	1.20821	1.19242	-0.167727	0.170476	1.50313	0.314198	1.36086	2.01121	2.77859	2.10702	2.25301	2.31867	0.36869	1.37269		1.39268	3.43405	2.34228	0.240659	0.994821	0.488765	1.68905	0.568188	1.63855	0.235325	0.595976	0.767751	0.416707	0.535704	1.70338	0.718389	1.39036	-0.108125	2.76618	0.841761	0.976061	0.604529	0.664302	1.06988	1.01564	1.94143	1.64771	3.45918	3.50404	0.897683
eca-mir-889	0.575698	0.602706	0.298269	-0.342831	0.978214	-0.347576	1.42227	1.53048	0.853129	0.294198	0.680859	0.45121	1.31859	0.337019	-0.776988	-1.29133	-0.34131	0.46269	-1.64361	-1.68732	-0.865952	-1.30772	-0.119341	0.504821	-0.761235	-0.0909494	-1.10181	-0.241446	-0.0846746	0.665976	-0.762249	-0.693293	-0.194296	0.533381	0.0183893	1.43036	0.571875	1.22618	-0.338239	-0.0439394	-0.285471	0.124302	-1.64012		0.541429		-0.240823	-0.425963	1.62768
eca-mir-1185	11.5357	10.8327	11.1283		11.0982		11.2523	10.2105	11.3431	6.9542				9.70702		12.5687	9.81869		9.92639	10.7627				7.06482	11.5888	11.1791		7.89855	5.94533	6.97598	12.1778	10.0267				9.18036					11.4945	11.6643	11.8399	11.3556		12.5777	9.35918		7.72768
eca-mir-1193	8.6957	6.44271	6.29827	6.25717	10.3882	11.6924	8.84227	6.81048	5.89313	11.7942	6.01086	7.93121	8.61859	7.64702	6.93301	9.65867	7.64869	10.2327	7.59639	7.57268	11.524	11.8423	12.2907	5.98482	11.5888	11.1791	11.2682		7.65533	11.946	12.1778	8.46671						8.21618	10.8618	11.0161	7.30453	8.0843	7.76988		7.94143	7.71771	7.11918	8.37404	6.41768
eca-mir-1282	0.855698	3.43271	5.36827	4.95717	7.85821	5.59242	0.422273	1.06048	4.15313	3.6242	4.79086	4.23121	7.93859	4.99702	2.64301	5.46867	3.31869	3.83269	4.37639	5.03268	8.36405	8.88228	1.48066	3.34482	3.08877	4.93905	4.00819	5.37855	1.67533	2.09598	3.62775	4.19671			6.47839	5.80036	9.26187	6.65618	3.44176	4.22606	2.25453	3.2043	4.80988	5.27564		5.77771	6.50918	6.25404	-0.992317
eca-mir-1289	6.7157	3.80271	4.58827	7.17717	6.89821	6.52242		5.05048	5.36313	5.3742	11.3309	8.34121	5.62859	4.75702	6.86301	7.41867	5.52869	8.27269	5.67639	6.07268	5.80405	7.35228	6.90066	5.51482	6.04877	7.16905		10.4986	6.40533	8.79598	6.08775	6.29671		8.65338	9.09839		4.60187	5.00618	3.62176	5.25606	5.99453	5.2043	4.82988	3.89564	5.04143	5.30771	5.03918	4.92404	4.97768
eca-mir-1296	0.675698	1.65271		3.17717	-6.83179		-0.267727	-0.749524				2.63121			3.00301	2.77867	1.58869	2.02269	-5.89361	-5.99732	-6.18595	-6.01772	-5.82934	-6.01518	-7.20123	-7.32095	-6.98181	-7.36145	-7.36467	-6.95402	-6.66225	-6.45329	-5.3143	-5.30662		-4.11964	-6.48813	-6.58382		-6.42394	2.30453		-6.60012				-6.50082	-6.95596	-2.06232
eca-mir-1298	9.3557	7.40271	4.57827	7.75717	7.05821	7.15242	4.86227	5.12048	7.45313	6.4942	5.09086	7.57121	6.73859	5.79702	6.28301	6.63867		10.1327	5.61639	6.46268	5.06405	6.72228	-4.43934	5.36482	6.19877	6.14905	8.06819	5.50855	5.83533	5.76598	5.27775	5.71671	8.9657	5.41338	9.09839		5.62187	10.4662	-0.328239	0.0560606	6.44453	8.3243	4.40988	7.21564		7.54771	6.26918	-1.29596	5.91768
eca-mir-13021	4.8657	2.71271	1.96827		11.0982	6.63242	4.23227		2.40313	2.0742	1.62086	0.75121	6.74859	7.79702	6.29301	5.50867	2.15869	3.97269	3.65639	4.35268		11.8423	0.390659	0.124821	1.38877	2.97905	7.70819	3.00855	1.53533	4.19598	4.84775	4.37671	0.855704	2.13338	2.90839		2.50187	3.48618		11.0161	4.91453	5.5843	8.39988	5.80564		12.5777	12.2692	7.10404	5.21768
eca-mir-1302e6			11.1283	11.0572				8.03048						10.937	8.59301										10.5588				7.97533	11.946	12.1778										12.4545	11.6643		11.3556					12.0577
eca-mir-1302c5	2.3657	3.54271	3.08827	4.58717			2.84227	1.15048	-0.156871	1.9142	4.60086	2.70121		13.067	5.70301	4.88867	-3.43131	2.33269	3.82639	4.89268	11.524	8.51228	1.15066	-0.415179	2.06877	5.02905	2.96819	4.36855	1.37533	2.66598	3.89775	5.43671	1.1757		1.14839	2.03036	3.44187		5.31176	5.48606	4.98453	6.4643	11.3799	11.3556		12.5777	7.82918	9.19404	7.45768
eca-mir-1461	0.625698	0.982706	1.80827	1.47717	0.838214	0.702424	1.57227	1.43048	2.11313	2.0942	1.16086	0.80121	0.688588	0.0870186	1.02301	0.638671	0.30869	1.03269	0.996386	1.49268	1.21405	0.712275	0.940659	0.834821	0.908765	1.22905	0.868188	1.46855	0.765325	1.23598	0.687751	0.856707	1.1957	2.12338	1.92839	1.90036	1.91187	1.53618	0.511761	0.456061	1.41453	1.4543	0.43988	-0.104359	-0.168571	0.0577059	0.619177	0.124037	1.50768
eca-mir-1839	-1.9743	-2.33729	-0.961731	-1.10283	-2.60179	-2.49758	-0.737727	-0.339524	-1.65687	-0.915802	-1.80914	-2.00879	-3.01141	-2.87298	-0.366988	-1.42133	-1.11131	-2.24731	-1.21361	-1.58732	-2.74595	-2.51772	-1.56934	-1.85518	-1.91123	-1.94095	-1.23181	-1.91145	-1.68467	-1.39402	-1.05225	-1.09329	1.6857	0.273381	-0.291611	0.510357	-1.43813	-1.72382	-1.63824	-1.68394	-2.39547	-3.1657	-1.83012	-2.14436	-3.27857	-3.27229	-1.37082		-3.14232
eca-mir-1842	-1.8143	-1.21729	-1.60173	-1.64283	-1.38179	-1.67758	-1.53773	-0.879524	-1.32687	-1.6758	-1.74914	-1.91879	-0.991412		-1.22699	-1.42133	-1.67131	-1.31731					11.6107																		-1.43547	-1.2757				-2.46229			-2.22232
eca-mir-1898	3.5157	5.29271	2.29827	2.47717	5.07821	6.30242	1.40227	0.980476	1.52313	1.7842	3.92086	3.49121	5.60859	6.05702	4.16301	3.78867	4.22869		3.65639	3.99268	5.76405	5.97228	1.44066	1.41482	4.38877	3.52905	5.14819	7.67855	3.46533	4.74598	2.76775	2.26671	6.7757	7.29338	9.09839	9.18036	3.21187	6.57618	3.43176	2.95606	3.68453	3.3943		3.97564	5.58143	5.80771	5.94918	3.88404	1.67768
eca-mir-1902	2.6357	2.51271	2.30827	2.64717	6.85821	4.60242	1.92227	1.28048	2.65313	2.5842	2.52086	1.71121	7.10859	6.08702		3.09867	2.77869	2.23269	6.74639	6.74268	10.464	7.04228	4.32066	5.53482	10.5788		8.48819	6.57855	4.79533	6.43598	6.25775	5.97671	4.8757		8.11839		10.9019	10.4662	3.95176	6.79606	3.16453	2.2943	6.66988	4.66564	5.74143	5.37771		6.68404	1.49768
[truncated: 28 more columns]

## Sheet: Averaged
	Mare 1 - Pregnant				Mare 2 - Pregnant				Mare 3 - Pregnant				Mare 4 - Pregnant				Mare 5 - Pregnant				Mare 6 - Diestrus	Mare 7 - Diestrus	Mare 8 - Diestrus	Mare 9 - Diestrus	Mare A - Placentitis		Mare B Placentitis		Mare C -Placentitis		Mare D - Placentitis		Mare E - Placentitis		Mare F - Placentitis		Mare G - Placentitis
Primer	8m gest	9m gest	10m gest	PP	8m gest	9m gest	10m gest	PP	8m gest	9m gest	10m gest	PP	8m gest	9m gest	10m gest	PP	8m gest	9m gest	10m gest	PP	Diestrus	Diestrus	Diestrus	Diestrus	Pre	Post	Pre	Post	Pre	Post	Pre	Post	Pre	Post	Pre	Post	Pre	Post
eca-let-7a	-7.5758	-4.86173	-8.61179	-6.81863	-6.54687	-7.52914		-5.86916	-7.93931		-6.40184	-8.05226	-6.93109	-8.16163	-6.91402	-7.56777	-6.43662	-8.22563		-8.26394	-7.57547			-2.66596		-5.65019		-4.98233		-4.42583	-3.38123	-6.29644		-6.94795	-5.57013	-7.20422	-7.12733	-6.79796
eca-let-7c	-7.1908	-6.47228	-7.74968	-6.46363	-7.17134	-7.34897	-6.0072	-6.86916	-7.59431	-7.43047	-7.37184	-7.80518	-7.81109	-7.74663	-7.72935	-7.33277	-8.63046	-7.85563	-8.24597	-7.66109	-8.09558	-6.09224	-7.67543	-7.00082	-7.8835	-6.33302	-5.39954	-5.24233	-5.02679	-3.34083	-5.50623	-5.79644	-6.97549	-6.44295	-6.08513	-6.42922	-7.51233	-6.54796
eca-let-7d	-6.4958	-5.87728	-7.28968	-5.24863	-6.12634	-6.69897	-6.8522	-6.65133	-7.24731	-6.76547	-6.68684	-5.52518	-7.03109	-6.85145	-6.39435	-5.88277	-8.09546	-6.92161	-7.91097	-6.95394	-7.77558	-5.52724	-6.42229	-6.31339	-6.2685		-3.55454	-4.11733			-4.42123	-4.35144	-4.93007	-5.79117	-5.38013	-6.29426	-6.31733	-5.72155
eca-let-7e	-6.9208	-6.56728	-8.11968	-5.72363	-6.70634	-7.30897	-7.1272	-6.92916	-7.33431	-7.43047	-7.45684	-7.66518	-7.65109	-7.38663	-7.57935	-6.76329	-8.84546	-7.22563	-8.10097	-7.96824	-8.02558	-7.13224	-7.62043	-7.21339	-6.6835	-6.58585	-4.65954	-4.38733	-6.70679	-3.78083	-5.26623	-5.32043	-6.53549	-6.41117	-6.05013	-6.70426	-6.82733	-5.54296
eca-let-7f	-5.7108	-5.66173	-7.21468	-4.52363	-5.19634	-5.47397	-6.1972	-5.80916	-6.15431	-5.76047	-6.46684	-5.99726	-6.07609	-6.36663	-6.11935	-5.93777	-6.37662	-6.99063	-7.12097	-6.64609	-7.38058	-5.71224	-6.28229	-6.03339	-5.0985	-4.03302	-2.58954	-2.69733	-5.37679	-3.37083	-3.55623	-4.24144	-5.99049	-5.54295	-5.00013	-5.53922	-6.30233	-5.41796
eca-let-7g	-5.8058	-5.24728	-5.64968	-5.03363	-6.09687	-6.34397	-4.8522	-5.87916	-6.42931	-6.34732	-4.86184	-6.00226	-5.67609	-6.56663	-5.77935	-6.05777	-4.30546	-5.64563	-7.10597	-5.76394	-6.8657	-4.48724	-5.12043	-5.62839	-4.21467	-4.28802	-1.18454	-2.81233	-3.73679	-3.08083	-2.46665	-3.96644	-3.75549	-5.50795	-4.29513	-5.06922	-3.27733	-5.49296
eca-mir-1			11.6924		8.2442		5.31859	14.013	13.3087	10.6227		8.56482								8.96606						9.89698	10.8269	10.8303		11.5192	11.7934		9.40908	11.0653	7.55296			11.1356
eca-mir-7	-5.9108	-5.26283	-7.80179	-3.96363	-5.1358	-5.69914		-4.89416	-6.01931		-8.29595	-6.59226		-6.70163	-5.66435	-5.79777	-6.2043	-6.52563	-5.79813	-7.28109	-7.9757	-3.27012	-5.18229		-7.06467	-5.39019	-3.68314	-5.37733	-4.22303	-3.64083	-4.86623	-4.34144	4.43908	-7.18795		-6.07922	-8.37424	-7.14296
eca-mir-9a	4.7442	9.45717	3.97821	3.97637	5.4142	4.65086	4.63859	-1.54699	6.40069	6.47453		4.56774	4.86877	3.90337	5.71565	5.04223	7.92338		9.25403	1.54606	4.63453	7.21776	8.34771	6.34161	8.6715	7.10198	7.64546	5.70267	7.32321	6.75917	7.34377	4.05856		4.40705	-1.77513	1.52078	4.93576	6.00704
eca-mir-10a	-5.1908	-5.00228	-5.68468	-3.98363	-3.90634	-4.29897	-4.6822	-3.35699	-4.55931	-4.48047	-5.05684	-3.95726	-3.98609	-4.62163	-4.08935	-3.95277	-5.77546	-4.95063	-4.60597	-5.00109	-4.34058	-4.40724	-4.75043	-4.50839	-2.6235	-2.67302	-2.79954	-3.41733	-3.76679	-1.25083	-2.95123	-2.09144	-3.64549	-2.92795	-3.31513	-3.54922	-4.45233	-3.15796
eca-mir-18b	-2.9708	-2.21228	-3.55968	-0.448626	-2.50634	-3.24897	-4.0622	-1.94916	-2.32431	-3.64732	-3.67184	-2.57726	-2.76109	-2.82163	-2.08935	-2.25777	0.514543	-0.335627	-2.37597	-2.78609	-3.16558	-1.72724	-4.34543	-2.17839	-2.1285	-2.56802	-1.52954	-2.81233	-0.933026	-0.615827	-3.09623	-1.94644	-2.30049	-3.79295	-2.71321	-1.79422	-2.11733	-3.75296
eca-mir-19a	-8.82729	-8.40228	-9.93968	-8.05363	-8.49134	-9.19397	-10.5122	-8.59133	-8.43731	-7.96047	-10.4518	-9.14226	-8.08109	-7.43163	-7.84435	-6.48277	-4.43662	-4.62964	-7.86097		-9.04558	-8.04724	-9.43229	-9.36339	-9.0835	-7.56302	-8.15954	-8.27733	-6.17679	-5.50224	-9.16123	-6.62644	-7.09049	-8.86295	-8.36013	-8.92426	-7.24733	-8.64155
eca-mir-20a	-8.4858	-8.41173	-8.91968	-5.99773	-8.20134	-8.93914	-9.1622	-7.74416	-8.83431	-9.24047	-8.10184	-8.32226	-8.49609	-8.72163	-8.32935	-8.17777	-5.85662	-6.17563	-8.81597	-7.88109	-7.6757	-7.80224	-9.08229	-7.84839	-8.3285	-7.83302	-6.66954	-7.51233	-7.62303	-6.23083	-7.11123	-6.83144	-3.25549	-8.49795	-7.52013	-7.19422	-8.74042	-8.49296
eca-mir-20b	-8.4408	-8.30228	-8.38468	-6.27863	-8.51134	-8.80897	-8.4822	-7.80916	-8.64931	-9.11047	-7.80184	-8.13726	-8.52109	-8.65163	-8.54935	-8.01777	-5.52546	-5.91063	-8.83597	-7.75109	-8.71058	-7.53724	-8.95543	-7.50839	-8.1585	-7.19019	-6.71454	-7.01233	-8.06803	-6.15583	-7.21623	-6.63144	-6.90049	-8.35295	-7.11513	-7.00922	-8.03733	-8.21796
eca-mir-21	-7.6058	-7.21228	-9.33468	-6.09863	-6.88134	-7.77397	-9.1572	-6.80416	-7.68431	-7.64547	-9.81184	-8.13226	-7.32609	-8.06163	-7.39435	-6.82277	-7.81046	-7.78063	-7.78097	-8.47609	-9.11558	-7.75224	-9.68229	-8.55339	-8.4435	-8.25302	-7.80954	-8.04733	-8.38803	-6.28583	-7.80123	-6.85644	-9.44049	-9.19117	-8.18513	-8.01922	-9.08733	-8.09296
eca-mir-22	-9.4308	-8.82728	-7.66968	-7.76363	-9.20134	-9.75897	-8.9522	-8.11916	-8.72931	-8.41047	-5.42684	-7.79226	-9.53609	-9.23163	-9.22935	-8.91777	-4.65546	-4.94063	-9.01097	-7.27609	-8.91558	-6.85724	-6.77229	-7.04596	-7.4135	-7.29302	-6.75954	-7.53733	-8.51303	-6.70583	-7.44623	-7.10644	-5.07049	-7.82795	-7.05513	-7.57422	-7.38233	-8.93796
eca-mir-23a	-10.8808	-10.3723	-9.90968	-9.98363	-9.63634	-11.074	-10.0372	-9.57916	-10.0893	-9.20047	-9.99184	-9.26226	-10.5511	-10.9766	-10.4043	-9.84777	-10.8105	-10.2556	-10.491	-10.1561	-9.17558	-9.89724	-10.2023	-10.0484	-8.4435	-8.43302	-8.41454	-9.28233	-8.71303	-7.12583	-8.65123	-8.29144	-8.28049	-8.20295	-8.11513	-9.03422	-9.53233	-9.33796
eca-mir-26a	-8.9758	-8.16228	-9.06968	-7.97363	-8.79634	-9.64897	-9.5872	-8.67416	-9.79931	-9.52547	-10.2168	-9.48226	-9.01109	-9.23163	-9.10435	-8.60777	-9.41546	-8.78063	-9.63597	-9.17609	-9.02058	-8.42224	-9.62229	-8.88839	-8.0335	-7.86302	-7.07954	-7.13733	-7.94303	-6.01583	-7.72123	-7.19644	-7.70549	-8.09295	-7.91013	-8.54922	-8.42733	-8.06296
eca-mir-27b	-5.5808	-5.77228	-5.55968	-4.48863	-5.04134	-5.70897	-5.2922	-4.78916	-5.22931	-5.30047	-5.16684	-4.51726	-5.05109	-5.40663	-5.26935	-4.60277	-4.32046	-4.08563	-5.56597	-5.03609	-4.95058	-4.53224	-5.43229	-5.43839	-4.7285	-4.29302	-4.28954	-5.28733	-4.87803	-2.87583	-3.98623	-3.42644	-3.56049	-4.05295	-3.95513	-3.92422	-4.85233	-4.88296
eca-mir-30b	-10.2708	-10.2173	-9.95968	-9.44863	-9.54134	-9.95897	-11.0272	-10.0692	-9.79431	-10.2055	-10.6718	-9.85226	-10.1961	-10.2466	-10.1593	-9.83777	-8.98046	-8.46063	-10.131	-10.3761	-9.94558	-9.35224	-10.5154	-10.1734	-9.45467	-9.90019	-9.02954	-8.55233	-9.62303	-7.62083	-9.60123	-8.56644	-7.93549	-8.86295	-9.68513	-9.91922	-9.70733	-9.96296
eca-mir-30d	-7.8508	-7.73728	-7.38968	-7.11363	-7.54634	-7.87397	-7.9822	-6.90416	-7.36931	-7.81047	-7.70184	-6.81726	-7.60109	-7.78663	-7.52435	-7.19277	-6.28046	-5.85563	-7.15097	-7.04609	-7.66558	-8.68724	-2.57543	-7.37339	-6.2385	-6.25019	-6.11454	-6.09233	-7.28803	-5.54083	-6.86623	-6.23144	-5.79049	-6.51295	-6.72013	-6.90922	-6.83733	-7.05296
eca-mir-32	4.7442	3.08772	1.28032	4.89137	4.71366	2.59103	1.4528	4.61584	4.02569	1.90953	2.89816	2.05774	5.12891	4.20837	3.75065	4.10723	5.10454	3.93937	5.16403	3.16391	0.529416	3.94776		2.15661	1.92533	-1.38302	2.03046	3.66767	-0.338026	1.40417	1.03377	2.13356	2.02951	2.14205	0.524871	1.55578	3.28767	3.40704
eca-mir-33b	2.1992	1.67772	2.22532	3.05637	1.70366	1.12603	0.707803	2.34084	3.14569	1.66953	3.63816	2.16774	2.88391	3.26837	2.51565	2.65723	2.43954	2.07437	3.33903	4.03391	1.21442	4.16276	4.61771	3.25161	0.591504	-1.43302	0.960462	2.07267	-0.0330259	1.21417	-0.0012296	1.89856	2.64951	1.94205	0.539871	1.80578	1.54767	2.00204
eca-mir-34	-1.3558	-0.892281	-0.854681	0.142273	-2.82634	-3.02897	-2.7822	-1.67916	0.77569	0.479532	1.61816	0.80774	-0.826092	-0.336629	-0.524349	-0.112771	1.93454	1.73937	-1.60097	-0.511089	0.389416	0.68776	-0.542294	0.881607	-0.444675	0.496981	-0.589538	-1.11233	0.516974	2.41776	-0.17123	0.153558	1.50451	-0.352953	0.0998708	-0.194218	-0.98233	-1.94155
eca-mir-92b	-6.7158	-7.33728	-6.96468	-7.38363	-6.60134	-6.20397	-7.0222	-7.15916	-6.35931	-7.73547	-7.11684	-6.31726	-6.38609	-6.85163	-7.13935	-7.07777	-5.45546	-5.55563	-6.21097	-7.42394	-6.12558	-7.39724	-6.44543	-7.20839	-5.0785	-7.06019	-6.44954	-6.34733	-6.79303	-5.84583	-4.49581	-5.87644	-4.95049	-5.19795	-6.44513	-6.05422	-7.12733	-6.82296
eca-mir-93	-9.1308	-9.00228	-9.04968	-7.40363	-9.46634	-9.61897	-9.2322	-8.59416	-9.22431	-9.62047	-8.24184	-8.85726	-9.18109	-9.16163	-9.17435	-8.81277	-6.19046	-6.71563	-9.35597	-8.21609	-9.29558	-7.80224	-9.18229	-7.77839	-9.4085	-7.63019	-7.59954	-7.95733	-9.15303	-6.95083	-7.87123	-7.39144	-7.14049	-8.57795	-7.53013	-7.63422	-9.00733	-9.24296
eca-mir-95	8.6292	7.95772	7.75532	6.55637	6.02366	5.22603	5.7578	5.88084	5.20569	4.73953	4.56316	4.96066	5.26891	4.75337	4.50065	5.29723		9.13937	8.40403	5.23391	6.39942	5.87776	6.47771	4.92918	5.7215	6.12981	5.43546	5.64267	5.81697	3.68417	5.96335	4.40356	9.40908	9.02883	6.02987	6.80578	5.12767	6.04704
eca-mir-99a	-0.825798	-0.832281	-1.02968	0.131374	-1.53134	-1.83397	-2.4322	-1.82916	-0.82931	-1.98547	0.188162	-0.34726	-2.04609	-1.91163	-1.77935	-1.99777	0.254543	-0.0356268	-1.90597	-1.79109	-1.04058	-1.47724	-1.36229	-1.43839	-1.1285	-3.89802	-2.38454	-0.382334	-2.43803	-1.22583	-2.62123			-0.387953	-0.225129	-0.564218	-0.12233	0.142043
eca-mir-99b	-8.2658	-10.2373	-9.96968	-8.14863	-9.38134	-8.63897	-9.2122	-8.03416	-6.53731	-9.39547	-11.1568	-6.68226	-7.85109	-7.54163	-7.11435	-7.85777	-8.86546	-8.90563	-7.68097	-8.90394	-9.32058	-10.1122	-9.68043	-9.88839	-7.1785	-10.1202	-9.34954	-7.88733	-7.93926	-8.30083	-8.86123	-8.53144	-9.35049	-8.36795	-9.68513	-8.29422	-10.8642	-10.048
eca-mir-100	-2.0958	-1.84228	-2.84468	-1.00863	-1.48134	-2.38397	-2.9572	-1.71416	-1.56431	-2.30547	-2.93684	-1.30726	-2.30109	-2.56163	-2.09435	-2.12777	-2.99546	-2.17063	-2.41597	-2.71109	-1.89558	-2.21724	-2.21229	-2.58839	-0.143496	-0.540185	-0.109538	-0.807334	-1.53803	0.0841729	7.69335	-0.486442	-0.185495	-0.00295322	-1.05513	-1.35922	-1.28233	-1.04796
eca-mir-103	-8.1908	-7.89228	-8.42968	-6.10363	-8.61634	-9.02397	-8.7572	-6.89416	-8.10931	-7.53047	-6.65684	-7.71226	-8.09109	-8.20663	-8.14935	-7.24277	-5.19046	-5.89063	-7.26097	-7.09109	-7.63558	-7.09724	-8.25229	-7.63839	-8.2435	-7.09019	-6.90954	-6.57233	-7.73803	-5.68083	-6.68123	-6.27644	-4.82549	-6.65295	-6.89013	-6.75922	-6.88733	-7.56796
eca-mir-106a	-8.9358	-8.82228	-9.33968	-6.36863	-9.07134	-9.36397	-9.2072	-8.13916	-9.02431	-9.39547	-8.32684	-8.61226	-8.92609	-9.03663	-8.92435	-8.41777	-5.98046	-6.33063	-9.30097	-8.15109	-9.06058	-7.89724	-9.40043	-7.97839	-9.0185	-7.45019	-7.30954	-7.43233	-8.53303	-6.53583	-7.77623	-7.07144	-7.11049	-8.60295	-7.57513	-7.51922	-8.15733	-8.90296
eca-mir-106b	-6.6358	-6.63228	-7.21468	-4.41363	-6.57634	-6.84397	-7.7272	-5.97416	-6.23431	-7.14547	-6.44684	-6.10726	-6.48609	-6.13663	-6.35435	-5.84277	-2.68546	-3.05063	-6.49097	-5.52609	-6.99058	-5.53724	-7.01543	-5.89339	-6.8135	-5.65019	-5.48454	-5.53733	-6.62803	-4.58583	-5.98623	-4.83144	-4.34549	-6.35295	-6.24513	-5.36422	-5.86733	-6.98796
eca-mir-124	2.2892	2.52717	2.59032	1.53137	2.28366	2.18103	2.0328	1.22084	1.36069	0.199532	1.96816	1.24774	0.933908	1.84337	0.800651	0.437229	4.02454	6.27036	2.50903	1.27891	2.13442	2.00988	1.90771	2.48404	0.186504	-2.58019	-1.34954	0.592666	-0.0980259	-0.640827	-0.45623	-0.150429	3.15908	1.21205	1.63987	1.65574	1.63767	2.37704
eca-mir-125a3p	-0.550798	-0.512281	1.21821	-0.793626	-0.401337	0.191035		-0.369159	0.84269	-0.605468	0.0540476	-0.72726	-0.726092	-0.231446	-1.24402	-0.807771	-0.536619	-0.315627	0.466178	-0.981089	-0.175584	1.75988	0.787706	1.15161	-1.1585	-1.16019	-1.48954	-0.962334	-1.00303	-1.07941	-0.50623	-1.06644	0.0645055	0.207047	0.456786	-0.484218	-0.42733	0.498452
eca-mir-125a5p	-2.5958	-2.28728	-1.70968	-1.44363	-2.93634	-3.45397	-2.9022	-2.88916	-2.89431	-2.46047	-2.51184	-2.32226	-3.81609	-3.80663	-3.21435	-3.42777	-2.70046	-1.74563	-2.26597	-2.30609	-1.76558	-2.53224	-2.71043	-2.46339	-0.913496	-0.290185	-1.30954	-0.702334	-2.24303	-4.43941	-2.83123	-2.10144	-1.26049	-0.702953	-0.150129	-1.15422	-2.68733	-2.03155
eca-mir-125b	0.674202	-3.54228	-3.29468	-3.54952	-5.09634	-5.40897	-5.0422	-4.50916	-3.55931		-3.50684										0.899416	-4.51724	-4.62043	-3.97839	-2.8685	-3.31302	-1.89454	-2.43733	-3.93803	-2.45083	-3.94123	-3.61644	-1.59049	-1.82295			-3.54733	-3.49796
eca-mir-1263p	-9.5658	-4.50228	-0.0346807	-3.85363	-0.326337	0.220859	1.7578	-7.27416	-8.23931	-0.213614	0.293162	0.32274	0.808908	0.263371	0.370651	0.247229	2.98954	0.314373	0.219027	0.123911	-8.81058	-0.53224	-0.140433	1.26661	1.0965	1.28198	1.82546	2.21267	1.12321	0.794173	-1.29123	-0.191442	0.0945055	0.347047	0.512956	0.175782	0.909581	0.0570427
eca-mir-128	-2.4208	-8.76228	-9.32468	-7.95863	-8.09134	-9.17897	-9.5672	-8.05416	-8.15931	-8.33547	-8.59684	-7.98726	-8.91609	-8.97663	-8.46435	-8.18277	-8.49046	-7.68063	-8.84097	-8.99609	-2.75558	-9.07224	-6.81043	-9.13339	-7.4185	-6.87302	-6.62454	-7.68233	-7.84679	-6.10083	-7.05123	-6.45144	-5.89049	-7.14117	-6.47013	-7.23422	-8.81733	-8.90796
eca-mir-129a3p	-1.4408	-3.48228	-3.28968	-2.33863	-2.00634	-3.13897	-3.0772	-2.30916	-3.04931	-3.16047	-3.34684	-2.30726	-2.86609	-3.21163	-2.97435	-2.71277	-1.90546	-1.63563	-2.84097	-2.89609	-1.81058	-4.57224	-3.79043	-1.99339	-0.848496	-1.28802	-1.03454	-1.00233	-2.54679	-0.370827	-1.72123	-0.946442	-1.02049	-1.68795	-1.11013	-1.94922	-2.23233	-2.41796
eca-mir-129a5p	-12.5208	-10.6928	-5.56468	-7.23863	-5.57634	-5.09914	-5.3922	-10.6742	-11.0993	-6.71547	-7.59684	-4.72726	-5.04609	-5.67663	-4.90435	-6.19777	-6.42546	-6.43563	-5.07097	-6.57609	-13.0256	-6.47224	-5.33229	-6.76839	-5.0835	-7.93019	-6.85954	-5.32733	-6.77679	-7.00083	-6.42623	-6.35144	-7.24049	-6.25295	-8.00321	-6.06922	-9.14733	-6.90296
eca-mir-130a	-1.0508	-0.427281	0.0703193	1.51637	0.343663	-0.123965	-0.232197	-0.0991587	-0.0943097	-0.265468	0.988162	1.20274	0.153908	0.933371	0.170651	0.217229	2.45954	2.22437	0.204027	0.783911	-0.845584	1.27776	-1.82043	0.861607	0.831504	1.09981	2.02046	2.06267	0.551974	1.26417	1.39877	1.61356	2.05451	1.18205	0.449871	1.03578	-1.19733	-0.167957
eca-mir-130b	2.3192	-1.82283	-0.774681	-3.16952	-1.13634	-1.03397	-1.3572	-0.559159	-1.15431	-1.05047	-1.74184	0.34774	-0.826092	-0.501629	-0.684349	-0.687771	0.384543	-0.160627	-0.640973	-0.536089	1.72942	-0.45724	-0.880433	-0.103393	-0.438496	-1.40019	-0.429538	0.0826661	-0.613026	-1.08083	-0.45123	-0.316442	-0.935495	-0.157953	-0.910129	0.335782	-2.96233	-1.79796
eca-mir-132	-6.8458	-2.78228	-0.219681	-2.82952	-0.626337	-2.45897	-0.457197	-4.59416	-4.79931	-0.380468	-0.0268385	-0.43226	-1.02609	-1.21663	-0.729349	-0.232771	-1.61546	-1.27063	-0.825973	-0.976089	-6.83558	-0.19224	0.277706	0.671607	-0.628496	0.0969806	0.235462	-0.497334	0.41321	-0.0508271	-0.35623	-0.266442	-0.115495	0.192047	-0.525129	-0.0792182	-5.67424	-0.577957
eca-mir-133b	-1.9108	2.11772	4.45532	-0.649524	4.39866	2.84603	2.1578	0.325841	0.27569	3.59953	-4.11684	3.97774	4.06391	4.28337	2.99065	-0.122771	4.52954	4.75937	3.88403	4.84891	-2.48558	-4.57224	-3.14229	-5.14339	4.3565	4.25415	3.92546	4.44767	3.91321	1.40917	3.60377	4.67957	7.70951	4.01205	3.39679	4.87574	0.81267	3.36204
eca-mir-135a	6.4442	2.36272	1.98532	4.07137	4.48866	6.06603	6.8528	5.61084	4.80069	3.98953	4.22816	3.78274	8.78891	6.34855	6.28065	7.31223	1.2257		6.39618	4.86391	5.63942	8.14988	5.73771	5.99661	7.0515	5.65981	4.37046	3.44267	3.23321	4.87417	2.76877	2.83755	7.41908	5.30526	3.38987	4.88578	4.64267	6.27204
eca-mir-136	-0.980798	1.88272	3.32032	1.54137	4.04366	2.37603	2.1778	0.440841	0.43569	2.95953	4.64316	3.97774	2.81891	4.26837	3.08565	3.38723	6.78954	7.70937	4.29903	2.89391	-0.895584	1.80276	3.30771	2.63661	4.3315	5.69981	4.65046	3.1003	5.00697	4.00417	5.71419	4.50856	4.59451	5.18705	3.25987	3.55578	2.53767	6.31704
eca-mir-137	0.714202	4.89717	9.21532	9.43048		7.30121	9.69859	2.76084	5.33569	5.42453	7.13316	8.26774	6.67905	6.38337	6.15565	10.1167				10.9389	-0.865584	11.3556	6.51771	12.2692	5.8165	8.75415		11.915	7.91074	0.380588	6.85335	7.77755			7.14679	7.64578	-0.604241
eca-mir-138	0.784202	-0.982281	1.09532		1.25366	1.04086	1.3128	-4.02916	-3.05431	1.34453	1.93816	-0.85226	1.24877	0.963371	0.160651	0.527751	-0.866619	-0.779643	3.04618		1.48442	0.80988	0.854567	1.51404	-0.00849581	-1.40802	-1.34954	-0.942334	0.661974	0.154173	0.21877	-1.83144	4.75993	1.06705	0.999871	0.405741	-0.33233	1.46204
eca-mir-1403p	-9.5558	-8.90283	-8.79468	-8.75863	-8.80634	-9.72897	-9.4122	-7.83416	-9.47931	-8.72047	-9.49684	-8.69226	-8.98109	-8.95163	-8.82935	-8.29277	-6.67046	-6.37063	-8.44597	-8.87109	-8.80558	-8.54224	-9.11229	-8.74339	-8.0885	-7.92802	-7.31454	-7.85233	-8.42803	-6.81083	-8.32123	-8.00144	-5.97049	-7.54795	-7.31513	-8.27422	-8.12233	-8.42296
eca-mir-1405p	-0.825798	-0.961731	-1.80468	0.732273	-0.701337	-1.47914	-2.0722	-7.88416	-8.01931	-1.49047	-1.83684	-0.82226	-0.361092	-0.986629	-0.454349	-0.237771	5.06454	1.18937	-1.26097	-1.09609	-2.05558	0.21776	-1.85229	-2.69339	-0.848496	-0.698019	0.375462	-0.612334	-1.81303	0.899173	-0.19123	0.618558	-0.685495	-1.36117	-0.275129	-0.0442182	-0.0604192	0.0620427
eca-mir-146a	-1.7258	-1.77228	-1.78468	-0.848626	-0.861337	-1.91397	-1.9472	-2.13416	-2.85431	-1.30547	-2.34684	-1.31726	-1.83609	-1.40663	-1.02935	-1.09777	-1.40546	-1.10563	-1.85097	-1.41109	-1.76058	-1.26224	-1.62229	-0.828393	-0.708496	0.871981	1.12046	0.592666	-1.17303	1.23417	-0.14123	0.908558	-0.740495	-1.20295	0.269871	-0.499218	-2.37733	-1.00796
eca-mir-146b3p	2.0792	2.02772	2.76032	3.19137	2.61866	2.21103	2.5578	2.89584	2.47569	1.86953	3.57316	2.33774	1.90891	2.39337	2.91065	1.95723	1.21954	1.03937	2.27903	2.34891	3.15442	2.32776	3.17457	3.12404	2.3165	3.36981	1.87046	3.30767	2.61197	0.244173	-11.4762	-11.0814	2.17451	3.14705	1.72487	2.34578	1.88767	3.22704
eca-mir-146b5p	-0.915798	-0.152281	-1.10968	-8.92952	-0.00633682	-0.503965	-0.652197	-0.324159	-1.46431	-0.655468	-1.51184	-0.56726	-0.461092	-0.691629	-0.529349	-0.467771	0.0695428	-0.165627	-0.820973	-0.396089	-0.760584	-0.0272397	-1.21543	-0.208393	-0.704675	0.809815	1.38046	0.537666	0.146974	1.77417	0.38377	0.888558	-0.0404945	-0.0279532	0.659871	0.385782	-1.19733	-0.227957
eca-mir-147b	2.1892	1.37772	2.12532	1.33137	2.60366	0.886035	1.7328	0.705841	0.18069	2.05953	3.62316	2.43274	2.34891	2.92337	2.10565	1.92223	4.71954	6.01937	2.01403	1.73391	2.07442	3.43776	2.11457	3.27661	1.3765	-0.218019	0.180462	-0.0373339	1.85197	2.78917	3.17377	0.958558	6.75993	2.62705	3.20987	2.72078	2.62958	3.42704
eca-mir-148a	-6.7458	-6.41728	-7.53968	-4.63952	-6.37134	-6.60897	-7.4172	-6.07416	-6.70931	-6.51047	-7.88184	-6.10726	-6.69609	-7.00163	-6.50935	-6.06777	-6.19046	-6.38563	-6.75597	-6.57109	-6.82058	-5.66724	-7.92043	-6.23339	-6.0635	-5.83802	-5.45454	-5.87733	-6.63303	-4.02583	-5.79123	-4.80644	-6.31549	-6.31295	-6.17513	-5.75922	-6.96233	-6.60296
eca-mir-155	-2.0108	-1.06728	-1.60968	-1.83952	-1.37134	-1.37397	-1.7822	-1.10416	-1.90931	-1.17047	-1.52684	-2.48226	-2.64109	-2.28663	-2.88435	-2.13277	-3.28546	-2.53063	-2.34597	-1.93109	-2.56058	-0.97012	-0.975433	0.0266072	-1.8835	-0.323019	-0.499538	-0.592334	-1.46803	0.454173	0.19377	-0.266442	-0.790495	-0.00795322	0.0498708	0.135782	-3.01233	-1.52796
eca-mir-183	5.8392	5.43272	6.23032	6.25137	7.53866	5.70603	6.2228	5.12084	6.53569	5.47453	6.59316	5.75274	6.20891	5.88837	5.48565	5.85223		4.26937	8.28403	7.90891	4.96942	8.32776	6.65457	8.05661	4.0865	4.72981	5.56546	6.44267	6.07197	2.99417	7.21377	6.26356	5.12451	5.80705	5.28987	9.48578	5.27767	6.60204
eca-mir-1885p	-0.950798	-1.28228	0.558214	-3.55952	-2.05134	-1.47397	-0.0721966	-0.574159	-0.98931	-0.950468	0.633162	-4.23226	-0.760949	-0.551446	-2.29935	-3.10277	-0.0404572	0.654373	-0.610973	-1.46109	-0.875698	0.955641	0.517706		-4.0735	-0.648019	-2.90954	-2.80233	-3.13803	-4.41583	-3.56123	-1.39644	-2.21549	-3.21295	-1.87513	-2.82922	-0.96233	-1.49796
eca-mir-190b	0.604202	0.742719	-0.234681	3.07048	0.613663	0.706035	0.287803	1.40084	0.50069	0.884532	-1.30684	-0.0122599	0.328908	0.0633709	0.0956509	0.962229	-0.985457	-0.585627	-1.15597	-1.09609	-0.965584	1.07776	-0.732294	0.341607	-0.388496	1.83981	2.60546	1.82767	0.306974	3.13917	1.48377	2.83856	-0.680495	0.292047	1.39987	1.31078	-0.51733	0.248452
eca-mir-191	-13.3158	-4.39228	-12.8297	-5.31363	-12.5563	-12.6791	-13.3672	-12.4592	-13.1493	-13.9205	-13.5418	-12.9023	-13.5111	-13.0816	-13.3143	-13.5878	-13.4055	-12.3556	-12.956	-13.3611	-12.7456	-12.5622	-12.9623	-12.2984	-12.3485	-12.568	-12.4545	-12.2573	-12.788	-10.9708	-12.1666	-11.8914	-11.2905	-11.698	-11.7901	-12.5192	-13.7304	-13.188
eca-mir-192	-3.3608	-2.52228	-3.76468	-3.09863	-2.19134	-2.82897	-4.1022	-2.04916	-3.51731	-2.20547	-3.94684	-3.32726	-3.46609	-3.55163	-3.41935	-2.79277	-2.69046	-2.66563	-3.21597	-3.59109	-3.71558	-2.91224	-3.91543	-7.05839	-2.7285	-2.14802	-2.15954	-2.60233	-3.22303	-1.50583	-2.98623	-2.30144	-2.86049	-2.62295	-2.40513	-3.02922	-3.27233	-3.22296
eca-mir-193a3p	5.6442	4.63272	3.91532	3.47048	5.51866	5.20603	3.1978	4.72084	4.77069	3.56453	4.64816	3.81274	3.78391	4.94837	3.80565	3.48223	6.32454	6.37937	5.86403	4.24891	4.82442	3.21276	4.26957	0.791607	5.2565	3.94198	3.17546	3.39767	3.10697	0.229173	5.56377	4.50856	6.18451	3.26883	3.58987	3.95578	4.26267	5.08704
eca-mir-193a5p	2.0942	1.94272	2.78532	-0.0886255	1.51866	2.11603	2.6978	2.44867	2.01069	-3.17047	3.52228	-2.86226	-4.95109	-5.22663	-4.54935	-4.54777	-4.12546	-3.42563	-4.67097	-4.52109	2.49442	2.22276	3.42957	3.04161	-1.0385	1.95698	-0.554538	0.322666	-0.528026	-1.50083	-0.42623	1.28356	1.14451	-0.0429532	-1.26513	-2.63922	1.99767	2.58204
eca-mir-195	-12.7908	-12.0723	-12.8797	-11.3436	-12.5613	-12.959	-12.5322	-11.9142	-13.2243		-12.9768										-13.2506	-11.9022	-13.6854	-12.3484	-12.6685	-12.218	-11.4495	-11.6623	-12.783	-10.7358			-11.2855	-12.228			-12.7404	-11.988
eca-mir-197	-10.5558	-10.3323	-10.2997	-9.97863	-10.7613	-11.254	-10.5472	-9.92416	-10.2493	-9.71047	-11.1568	-10.3073	-10.5711	-10.8566	-10.3693	-9.73777	-10.5905	-9.52063	-10.026	-10.1161	-9.72558	-10.7172	-10.4354	-10.1334	-10.4785	-9.89302	-10.8945	-9.90233	-10.043		-10.3662	-10.6964	-9.57549	-9.41795	-8.67013	-9.44422	-11.3573	-10.323
eca-mir-199b3p	2.1342	2.37272	2.98532	4.54637	2.37366	1.54603	2.7378	2.87084	2.05569	2.55953	1.61316	3.22066	2.51391	1.87837	2.01565	2.74223	2.90454	1.98437	1.58403	2.52391	2.46442	3.69988	3.73771	3.67404	2.5915	2.39698	3.98046	3.64267	3.13197	3.84417	3.58377	3.83856	2.26993	2.24205	3.20987	4.28578	2.02267	2.14704
eca-mir-200a	11.5357	8.71272	7.63242	8.06137	6.33866	9.30103	8.6978	6.04084	8.97069	7.21953	11.1182	6.14274	7.79877	9.85819	9.89565	8.15223				9.56391	7.72942	7.98776	10.3296	9.50404	6.3115	6.29698	5.18046	7.39267	10.6432	5.75917	9.48877	6.75856		10.612	9.25296	5.39582	10.5227	8.66204
eca-mir-200b	1.3842	2.35772	1.58532	1.10137	2.05866	1.91603	1.9428	1.97084	1.23069	1.56953	1.42816	1.23774	1.56891	2.00337	1.83565	1.64723	3.18454	1.30937	2.00403	1.33391	2.40442	1.20776	1.24957	1.48161	2.2915	2.60198	2.26046	1.28767	1.16697	2.55417	2.63377	2.63356	4.79451	3.83205	2.16487	1.72078	2.48267	5.22845
eca-mir-200c	1.6642	2.01272	1.86032	0.900476	1.99366	1.08103	2.0178	2.34084	1.23569	2.47453	1.54316	1.06274	1.10391	1.34837	1.20565	1.50723	1.53454	1.23437	1.57403	1.26391	1.69442	1.89776	1.60457	2.70161	2.0365	3.30198	3.21046	2.62267	2.04697	0.629173	1.17377	2.26356	1.90993	2.17705	1.55987	-0.234218	1.81267	2.12704
eca-mir-204b	-2.4008	-2.19228	-0.889681	-1.75363	-2.36634	-2.81397	-1.5872	-1.85916	-1.10931	-0.350468	-0.291838	-0.46226	-1.24109	-1.93663	-1.02435	-1.07777	-2.77046	-1.62063	-2.15597	-2.18109	-0.415584	0.58776	-0.0854328	-0.0483928	0.461504	0.361981	-0.469538	-0.702334	-1.55803	-0.395827	0.36377	0.628558	-0.0404945	0.177047	1.07487	-0.349218	-0.86233	-0.622957
eca-mir-206	3.2292	3.08717	4.79032	2.49137	3.05366	3.19103	3.8878	3.54584	4.41569	3.43953	4.57816	2.72274	3.90891	4.77337	2.72565	2.99723	4.33454	9.13937	5.21903	1.95606	3.19442	1.97776	3.72771	4.99661	0.635325	1.87698	1.22046	1.04267	1.74697	-1.59083	1.27377	1.72856	1.24451	1.17705	1.36487	2.80578	2.40767	4.55845
eca-mir-212	-4.9008	-5.48228	-4.46968	-4.54363	-4.55134	-3.78397	-4.8872	-5.51916	-4.55431	-5.99547	-5.19184	-4.70726	-5.30609	-4.99663	-5.13935	-5.66777	-3.88662	-3.48563	-4.46097	-4.58609	-4.01058	-5.46012	-4.10229	-4.47596	-3.5035	-3.59302	-3.93454	-4.21233	-3.88679	-3.27583	-4.96623	-3.63644	-1.87049	-2.92295	-3.67013	-3.42922	-6.75042	-4.82296
eca-mir-214	2.5542	1.72827	1.29242	0.350476	2.11866	2.14086	1.6478	1.91584	2.71069	2.59268	1.42816			3.06855	1.47598	1.30775	2.75454	3.35937	2.34187	1.51176	2.4143	-0.114359	2.68771	-0.305963	0.366504	0.434146	-0.0745377	0.977666	1.56321	-1.60083	1.45377	0.848558	2.11451	1.15883	1.49487	1.20078	2.18767	1.99204
eca-mir-215	0.959202	1.40272	0.430319	0.706374	2.39366	2.73603	0.527803	1.94584	1.25069	2.14453	-0.711838	0.35274	1.68391	1.54337	1.61565	1.87223	1.66954	0.829373	2.07403	0.233911	0.859416	2.08776	6.85957	1.20661	2.2915	3.24198	2.46546	2.08767	1.60197	2.77417	2.29377	3.37856	2.07951	2.09883	2.01987	2.22078	1.53267	1.97204
eca-mir-216a	4.2292	4.13717	4.02532	3.11637	4.94366	4.30103	3.4078	5.31584	5.05569	3.74953	5.21816	3.28774	4.27391	3.16837	4.45065	2.93775	5.65454		6.95903	3.54391	4.47942	3.17776	4.69771	3.08661	2.3115	1.84698	1.51046	1.88767	4.12074	1.01917	4.34877	2.42356	7.00951	3.10205	2.72987	3.59078	5.99767	6.32204
eca-mir-217	8.1992	3.88772	8.94532	9.21227	6.71866	9.00603	10.6128	8.21301	9.36569	7.12639	9.53316	9.81274	6.74905	10.4986	7.14565				5.73187	5.95606	10.1094	8.85776	10.9777	11.4866	7.1215	6.24698	6.45046	8.7303	0.511974	0.994173	5.51877	7.32755		10.612	5.35987	6.55078	10.5227	8.04563
eca-mir-218	11.1842	5.57717	8.51032	6.30637	6.53366	6.82103	7.1928	6.15584	8.29069	4.84953	6.53316	7.40274	6.77891	5.34837	9.49565	2.99723	8.9657	3.81937	9.94903	10.8618	6.06942	6.04276	7.41143	5.89161	4.9515	3.95198	6.17046	7.14267	5.12321	6.31917	6.79877	5.83856		10.612	5.97987	7.73578	5.87267	6.46563
eca-mir-2195p	0.459202	1.00772	0.0853193	1.04637	0.408663	-0.533965	-1.3722	1.89084	1.31569	1.33453	0.623162	-0.21726	1.28391	1.02837	0.815651	2.24223	5.39454	2.64937	1.63403	1.38391	-0.0105841	1.11776	0.999567	0.331607	-1.0885	-1.75302	0.185462	0.152666	-0.678026	0.264173	-1.49123	0.538558	1.62451	0.487047	-0.885129	0.210782	0.41767	-0.112957
eca-mir-224	8.7392	5.77272	8.30532	7.14137		6.44103	6.7678	6.51584	5.82069	5.38453	6.85316	5.91774	7.26391	6.69337	6.76565	4.77723	8.9657	5.34839	9.53903	7.97391	5.99942	-0.68724	-12.5523	8.38161	5.0415	5.39698	5.72546	5.95767	6.73197	1.53917	-0.916647	5.08856	7.65451	2.79205	4.77487		5.50767	6.65204
eca-mir-302d	10.7442	9.28272	9.12532	7.24637	6.2842	10.921	10.0778	9.17084	10.0787	12.4545	11.6832	9.66274	10.1188	10.8834	8.52533	10.5722				10.6239	7.68942	9.85776	10.0896	7.85661	6.3565	6.80981	7.28046	7.38503	8.62321	5.32917	11.7934	10.9096		10.1588	7.26487	6.13582	7.59958	11.1356
eca-mir-3245p	-4.8458	-4.76728	-4.35968	-4.00863	-4.82134	-5.63397	-5.3772	-4.46416	-4.47931	-4.83047	-4.41184	-4.13726	-4.73609	-4.72163	-4.65935	-4.44777	-1.73546	-1.96563	-4.54597	-4.97609	-4.46058	-4.25724	-4.61543	-4.74339	-4.2185	-3.37302	-3.02954	-3.94233	-4.16803	-2.72083	-3.63123	-3.11144	-1.62549	-3.48295	-3.33013	-3.39422	-4.26733	-4.74796
eca-mir-328	-4.1543	-4.91173	-5.47468	-4.85773	-5.05634	-5.42397	-5.8522	-4.86916	-3.96431	-4.39047	-4.12684	-4.57226	-4.58609	-4.68663	-4.67935	-3.90777	-4.87046	-3.47063	-4.61097	-5.10109	-3.72558	-5.27724	-4.54543	-5.63839		-3.75802	-5.05454	-4.59733	-4.77303	-2.47083	-4.32623	-4.74644	-2.08549	-2.97795	-2.07513	-4.33422	-3.86733	-4.09155
eca-mir-329	11.5357	0.807169	8.48532	11.2964	6.79366	5.39103	5.4728	7.44584	8.40569	6.33453	9.25316	8.69274	5.48891	5.12837	8.56565	5.76223	8.9657	4.02036	4.44403	5.63891	5.08942	5.13276	5.08771	1.07161	9.9815	7.93698	9.34406	8.12767	8.23197	8.68417	10.9342	10.9096	3.46451	1.81205	6.35987	4.96578	7.13767	11.0585
eca-mir-330	-2.4208	-2.57728	-1.38468	-2.55363	-1.62634	-2.27397	-1.4822	-1.40416	-1.60431	-0.575468	-0.361838	-0.64226	-1.77109	-2.26163	-2.19435	-1.69777	-0.855457	-0.275627	-2.17597	-1.43609	-1.13558	-1.02724	-1.58229	-1.51839	-0.238496	-0.248019	-0.394538	-2.26733	-1.12803	0.309173	-0.12623	-0.0614417	1.25951	0.337047	0.0348708	-0.849218	0.39767	-1.38296
eca-mir-331	-8.2358	-7.99228	-6.54468	-7.53363	-7.39634	-8.19397	-7.3572	-6.60416	-7.49431	-6.64547	-5.13184	-6.76226	-7.62609	-8.01163	-7.95435	-6.94277	-6.95046	-6.37563	-7.52597	-6.93609	-6.74058	-6.12224	-6.21543	-6.67839	-6.3635	-6.43802	-6.70454	-6.89233	-6.65303	-5.07083	-6.57623	-6.76644	-4.17049	-5.61795	-5.43013	-6.42422	-5.73233	-6.12796
eca-mir-335	3.9292	2.54772	2.23032	4.41137	3.67866	2.77603	0.227803	2.35084	2.12069	2.68453	-0.341838	1.95274	2.30891	2.74837	1.91065	2.64223	3.41454	4.08437	2.03403	2.07391	1.15442	2.66276	1.70771	2.50661	2.5865	3.97698	4.66546	5.96767	1.63697	3.56417	1.99377	3.39856	1.17951	1.69883	1.57487	1.12578	2.14267	2.35704
eca-mir-3423p	-8.6208	-8.01228	-7.90968	-7.43363	-7.29134	-7.70897	-7.79141	-7.07916	-8.31431	-7.97547	-8.39184	-7.83226	-8.13609	-8.04663	-7.46435	-7.65777	-8.10046	-7.32063	-8.09597	-7.81609	-7.55558	-7.79724	-7.97543	-7.28839	-6.9885	-6.48302	-7.37954	-6.83733	-8.11303	-6.23083	-7.17123	-6.60144	-7.03549	-7.21795	-6.26013	-7.12922	-7.69233	-7.15796
eca-mir-3613p	-6.3908	-5.92228	-5.97968	-5.38863	-5.55634	-6.49897	-6.18141	-4.93916	-5.64431	-5.28547	-5.74184	-5.19226	-5.88109	-6.18163	-5.62935	-5.17277	-5.33046	-4.73563	-5.82597	-5.26609	-4.78058	-5.70724	-5.40543	-5.71339	-4.7935	-4.35302	-4.72954	-4.86233	-4.76803	-3.26083	-4.51123	-4.79644	-3.80549	-4.33795	-3.68013	-4.47922	-4.97733	-5.18296
eca-mir-3615p	-8.7208	-8.23728	-8.65968	-8.37863	-7.79134	-8.30897	-8.90141	-8.07916	-7.66431	-7.56047	-8.55184	-8.36726	-8.48109	-8.48163	-8.82935	-8.13777	-9.37046	-8.32063	-8.00597	-8.90609	-8.47058	-8.27224	-8.04043	-8.10339	-7.1435	-6.55302	-6.94454	-7.69233	-7.33803	-5.50583	-6.20123	-6.34144	-5.52549	-5.61795	-6.90513	-6.64922	-8.92733	-7.81796
eca-mir-367	10.8327	10.2427	11.0982	4.79637	6.76366	9.33086	9.66859	7.85084	6.92869	7.91953	11.8423	9.32274	11.5888	6.24819	8.56565	7.27723			9.67187	7.33391	10.4744	11.8399	9.66771	10.2766	6.9115	10.5141	7.60046	6.49503	6.61321	5.58417	7.72877	6.07356	5.86451	5.70205	5.17987	6.75582	7.70958	6.94563
eca-mir-3693p	10.8327	11.0927	11.6924	9.33637	9.8542	11.3309	8.4078	8.66084	8.06869	8.18453	7.44816	10.2177	11.5888		9.36565	12.2322			5.93903	10.8618	7.22442	7.68988	9.49457	9.40161	9.8065		8.70546	12.7803	6.21321	10.0242	7.01377	7.92856	2.68951	3.68705	6.73679	8.05582	10.7396	8.32563
eca-mir-3695p	8.5792	11.0572	7.81032	4.99048	8.95866	11.3309	9.6978	8.17584	9.35569	7.46953	6.53316	5.50774	11.5888	8.30337	6.09565	6.72723			9.52187	10.9389	9.48942	6.62276	7.43957	8.45161	6.5315	6.07198	7.05546	6.13767	9.27697	6.75917	4.22377	4.94356		9.00205	5.25987	5.23578	6.95767	8.58704
eca-mir-3713p	8.7392	6.44272	9.83032	4.80637	8.39366	10.921	7.7378	6.46584	6.61569	6.27953	7.54405	5.98482	7.35891	7.54837	7.54065	6.04723		7.10839	8.76403	8.65891	9.02442	7.47988		7.29918	5.5115	5.80981	5.63046	6.62267	3.95197	4.33417	9.81377	6.41856	9.40908	9.74205	5.42487	6.89578	9.19767	7.50704
eca-mir-3715p	1.4492	1.26717	2.55242	-1.16363	0.343129	0.631035	6.48702	1.75867	1.58069	0.934532	2.19816	-2.07726	1.82905	2.78855	-0.184675	-1.26329	3.08454	4.20036	2.43903	-0.406089	1.70442	1.03276	4.00957	0.741607	-2.3285	0.834146	-0.789538	-1.24733	-0.128026	-3.64083	-1.27623	0.849571	-0.410495	-1.92795	-0.473214	-0.734259	0.59767	0.828452
eca-mir-374a	-4.6508	-4.22728	-4.27968	-3.05773	-3.82634	-4.53397	-3.96141	-3.79916	-4.51931	-5.34047	-4.62684	-3.22726	-3.20109	-3.57163	-3.81935	-3.11777	-3.18546	-2.87563	-3.97597	-3.13109	-5.22058	-2.92224	-3.92229	-3.45339	-3.9135	-3.06802	-2.44954	-2.40233	-4.00303	-1.83083	-3.15623	-2.64644	-3.85549	-3.95295	-3.15513	-3.42422	-4.47733
eca-mir-374b	-4.8058	-4.01283	-5.31968	-3.55363		-4.11879	-4.83141	-3.37416	-4.56431	-4.01361	-5.47184	-3.79726	-4.09123	-5.10163	-4.32935	-3.72777	-4.49046	-4.44063	-5.00097	-3.66609	-4.78547	-3.81724	-4.93229	-4.16839	-3.6735	-3.28802	-1.78314	-2.67233	-3.68803	-2.16083	-2.98623	-2.72644	-4.78549	-4.05795	-3.10513	-3.29922	-3.83733	-3.35155
eca-mir-376a	8.4292	9.65272	7.18532	8.62637	7.57366	8.03103	6.42859	7.23584	6.76069	6.70453	5.08316	6.87774	5.99891	6.47837	8.45065	6.72223	4.42338	9.09839	6.70903	6.51891	4.67942	6.99276	6.35771	5.59661	7.1065	4.82698	6.83046	7.40767	7.72321	4.64776	6.64335	7.77856	2.27951	1.33705	4.83987	5.48078	8.15267	6.39204
eca-mir-376b	7.9442	6.81272	6.84032	4.92137	8.61866	10.921	5.99859	6.69084	9.04569	5.96953	6.30316	6.79774	8.69391	7.95837	7.42565	6.71223			10.684	8.33391	5.51442	7.06776	5.79457	6.93661	7.4715	6.07698	6.24546	7.02267	10.032	6.40917	6.86377	6.63356	3.87451	1.68883	6.69987	5.85578	6.28767	5.77704
eca-mir-377	8.6592	6.31272	8.58532	6.16137	5.73366	5.79103	6.6378	6.64584	8.91569	6.72953	9.20316	7.49774	5.90391	7.86337	7.90065	6.16723	8.80954	8.44437	4.28618	4.76391	4.77442	4.08776	6.84771	5.74161	5.6715	6.12698	5.19546	4.94267	6.51074	4.62917	6.82877	5.28856	6.64451	2.46705	5.04487	4.78078	6.44267	8.82704
eca-mir-378	-2.0108	-1.18228	-0.714681	-3.13363	-1.87687	-2.49897	-1.1422	-1.35916	-2.21931	-1.19547	-1.22184	-1.82726	-1.91609	-2.00163	-2.17935	-2.25777	-0.430457	-0.205627	-1.37597	-1.45109	-1.23558	-0.45224	-1.78229	-0.288393	-1.5685	-0.0401852	-0.679538	-0.822334	-0.958026	-0.370827	-0.84123	-0.861442	0.554505	-0.372953	0.0198708	-1.04922	-1.84733	-1.34796
eca-mir-379	4.0142	5.34772	6.11532	2.78637	3.84366	6.03603	5.2178	3.92084	4.15069	2.96639	6.07316	3.52274	4.49391	4.26837	3.11565	4.09223	5.96454	2.90036	5.86187	3.55391	2.97453	4.97988	5.10771	6.07404	2.9365	2.71198	1.54046	3.40503	4.40074	5.34059		2.90856	2.25951	2.69205	3.81296	2.81078	3.94958	4.87204
eca-mir-380	5.5742	4.85717	6.26032	6.47637	5.46866	5.11121	4.6978	5.45584	5.53069	3.93453	5.31316	4.39274	5.77391	3.86837	4.82065	4.61723	7.28454	7.40839	5.88903	4.20391	6.05942	5.47776	6.00771	5.84161	5.4965	5.15698	5.87546	2.96267	5.73697	2.53417	5.25377	5.07856	3.93908	5.33205	3.53487	4.68578	4.57267	4.97204
eca-mir-382	1.0592	-1.77228	3.30032	0.216374	-0.161337	1.66103	3.4278	-0.314159	2.12569	-1.53547	1.62316	0.40274	0.208908	-0.116629	-0.494349	-0.637771	-1.93546	-1.77063	-0.315973	-2.13609	0.514416	2.47776	3.06771	1.92161	1.9765	0.169815	1.99046	2.66767	1.93697	0.824173	-2.65665	-2.36245	-0.100068	-0.492953	-2.68013	-1.06922	-2.50733	-1.55296
eca-mir-410	2.4142	1.14717	2.61032	0.981374	2.48366	2.96086	2.5328	1.33084	2.34569	0.544532	2.95816	1.93774	1.95891	1.22337	1.43065	1.06223	1.44454	3.82937	1.67903	2.70891	2.55442	2.08776	3.37771	2.54161	3.0965	2.28981		2.44267	3.22697	1.19417	2.98877	2.30856	4.00451	3.13205	2.08987	2.53078	2.04767	2.47704
eca-mir-411	-0.275798	-5.12728	-0.619681	-2.83363	-2.32634	1.38103	1.2078	-2.81416	0.87069	-4.23547	-1.75684	-0.14726	-0.591092	-1.37163	-2.38435	-4.34777	-1.90546	-2.07563	-0.515973	-4.15609	-2.06058	-0.094359	-0.312294	-0.420823	-0.428496	-4.91802	-3.50454	-2.17733	-3.84303	-4.31583	-2.39123	-1.85144	-2.79049	-1.89795	-4.20013	-1.19422	-5.37733	-3.34796
eca-mir-412	3.4692	4.02827	0.850319	2.34137	2.69866	2.40121	2.0528	4.35867	3.76569	1.95453	1.82816	1.51774	2.76891	4.83837	2.40065	2.64723	3.0757	3.04937	4.32903	2.43391	3.92942	0.63276	1.12771	0.741607	1.6365	2.53198	2.60546	1.59267	3.98074	-0.0958271	0.32377	0.938558	3.41451	2.05705	1.18487	1.48578	3.89267	3.59845
eca-mir-4235p	-9.6258	-9.10228	-9.12968	-8.78863	-9.14134	-9.47897	-9.6122	-8.70416	-9.07431	-8.07047	-8.41684	-8.68226	-9.35609	-9.49163	-9.37435	-8.74777	-9.2543	-8.33563	-9.11597	-9.07609	-8.51058	-8.97724	-8.88229	-7.86839	-9.3385	-7.63802	-8.66454	-8.87233	-8.27303	-6.41083	-7.71623	-8.01644	-6.68049	-6.95795	-6.28513	-7.52922	-8.37233	-7.38155
eca-mir-431	3.1742	3.87717	3.13242	1.66637	4.24313	4.49121	3.9578	4.04867	3.69269	3.36953	4.46405	2.68774		4.12837	3.11598	2.38775	4.72954	7.05937	5.30903	3.85891	3.76442	2.42776	8.21957	4.19161	2.4315	2.34415	2.05406	1.41267	4.79697	0.139173	3.67419	2.94957	6.14451	2.79883	3.39987	4.57574	2.82576
eca-mir-432	-1.5458	0.707719	0.405319	-2.24863	-0.331337	-0.138965	-0.952197	-0.124159	-0.90431	-1.22547	2.25316	-2.44726	-0.521092	0.673371	-1.09435	-1.05777	2.69454	1.58937	1.34903	-1.55609	-1.53058	-1.42724	5.99457	-0.283393	-2.4885	-1.64302	-2.73454	-3.22733	-1.00303	-2.61583	-1.61623	-1.57644	0.439505	-0.812953	-1.38704	-1.84922		0.0520427
eca-mir-433	-0.660798	-2.97728	-1.18468	-1.00363	-2.37134	-2.01397	-0.742197	-2.06916	0.15569	-3.26547	-2.58184	-0.19726	-0.500949	-1.37145		-1.92277	-1.60546	-1.66063	-0.710973	-1.83824	-1.86058	-1.13224	-0.692294	-1.14339	-0.523496	-3.55019	-2.19454	-1.77233	-2.31803	-2.83083	-2.22123	-1.85644	-3.25049	-2.57117	-2.52513	-1.17426	-5.80233	-3.53296
eca-mir-450b3p	10.6692	10.0677	6.80242	7.78637	11.5687	11.3309	9.4728	10.5058	8.59569	8.30953	6.16816	8.05774	11.5888	9.35819	5.67065	7.37723	8.9657	3.14839	10.9019	10.8618	10.3444	10.5228	12.5777	4.85161	11.5965	10.697	7.60686	7.20767	11.3307	6.40417	11.7934	11.8175		10.612	6.96487	9.15578	8.98958
eca-mir-454	-0.925798	-0.407281	-2.47968	1.13637	-0.531337	-1.34897	-1.5522	-0.174159	-1.49931	-1.32547	-2.83184	-1.10726	-0.591092	-1.33663	-1.27435	-0.132771	-1.30046	-1.42063	-2.14597	-2.13609	-2.4657	-5.93724	-2.93229	-7.66339	-1.8135	-0.148019	0.925462	0.622666	-1.32803	0.709173	0.0387704	0.0885583	-1.95549	-1.62295	-0.335129	-0.424218	-1.51733	-0.572957
eca-mir-4853p	-1.5958	-2.19228	-3.32468	-2.22863	-2.40134	-1.99897	-3.3722	-2.64416	-1.66931	-3.00547	-3.49184	-2.47726	-2.84609	-2.74663	-3.14435	-2.94277	-2.25046	-1.66563	-2.34097	-3.21609	-1.87058	-3.40724	-2.85229	-3.46839	-1.3485	-0.970185	-1.28454	-2.07733	-1.37803	-1.10083	-1.17623	-1.39644	-0.395495	-1.30295	-2.64013	-1.98922	-2.96233	-1.90796
eca-mir-4855p	4.5192	5.19272	4.96032	2.80137	4.00866	5.32603	4.8378	4.99084	3.96569	3.98953	6.78316	3.59274	4.45891	6.76819	4.07065	4.88723	8.9657	4.79839	7.13403	4.84891	5.39942	4.53776	4.14771	4.97661	3.5465	3.64981	3.07546	2.19267	5.07197	3.78417	6.12877	4.30856	9.28951	6.90705	4.44487	4.68578	6.33767	7.41704
eca-mir-4863p	0.709202	0.637719	1.36532	-1.43863	-0.406337	0.106035	1.0428	1.15084	0.18069	0.274532	4.77405	0.23774	0.749051	1.20337	-0.199349	1.52723	2.40954	2.35437	2.34403	1.32391	0.604302	1.49276	0.597706	1.18161	-1.7585	-1.04019	-1.97454	2.43267	0.00197407	1.26417	-0.32123	-1.86144	5.77451	3.43705	0.284871	0.160782	3.14267	2.70704
eca-mir-4865p	-17.4258	-17.2923	-16.8047	-17.3086	-17.3413	-17.599	-17.1072	-17.0242	-17.2893	-17.2555	-17.3668	-17.1373	-17.2911	-17.6666	-17.4143	-16.9878	-17.8255	-16.7156	-17.531	-17.2461	-16.5756	-16.8622	-16.7423	-16.2434	-16.7185	-16.728	-17.2431	-16.9473	-16.583	-15.2858	-16.7662	-16.8814	-15.8355	-16.083	-15.5301	-16.1892	-18.0323	-17.118
eca-mir-487a	6.6992	6.15272	7.78532	4.60048	6.49866	6.56603	6.0078	5.57867	7.30269	7.51953	6.69816	4.92274	5.59391	6.06837	5.14565	4.76223	5.94454	9.09839	5.53903	5.98891	4.45942	5.47276	5.68771		4.6865	5.02981	4.54686	4.79767	7.89697	3.54417	6.01377	6.34856	5.16908	2.84705	5.06987	5.46078	7.20767	7.16204
eca-mir-487b	5.3842	5.53772	6.28532	8.09637	5.21366	4.41103	6.0028	5.86584	4.89069	5.88953	7.62816	5.46774	5.61391	5.30337	3.86565	4.67223	6.14954	4.05437	4.18403	3.96891	3.88442	5.14276	4.83771	5.90404	5.55768	5.16198	5.17046	5.92503	5.00697	2.94917	5.57877	4.22856	1.33993	1.89205	5.35987	5.83578	8.58576	7.69563
eca-mir-488	7.2392	5.50772	5.31032	11.3405	8.02366	10.921	5.9778	7.44084	10.4857	6.04453	6.65816	7.33274	5.61891	8.69337	6.65565	7.57723	8.65338	9.09839	10.9019	5.23391	8.24942	6.19276	7.18771	6.80161	6.74533	8.16198	6.98046	7.81503	9.35697	6.44417	5.27377	-6.42245	9.28951	8.74526	6.81987	5.47578	10.3058	11.0585
eca-mir-489	-1.5108	-1.94173	-2.66968	-6.75773	-1.24134	-0.999141	-2.0472	-2.09916	-1.47931	-3.11547	-2.43184	-2.61726	-2.18609	-2.08663	-2.25935	-3.53777	-2.06662	-1.64063	-2.25597	-2.74109	-1.98558	-2.60724	-1.75229	-1.87839	-1.9985	-2.29302	-3.31454	-0.682334	-0.603026	-0.885827	-1.81123	-1.92144	-1.04049	-0.727953	-1.92013	-1.67922	-2.23042	-1.50437
eca-mir-4905p	2.6792	1.62272	4.42821	-0.613626	1.18866	1.95103	3.4528	2.39584	2.57569	1.85953	4.65228	-1.19226	2.34391	3.19837	0.790651	-0.402771	2.33454	4.14937	2.61403	1.52891	2.82942	3.68988	3.76771	7.27918	-1.1585	1.30698	-0.0345377	-0.372334	1.04697	-2.20083	-0.41623	1.26356	0.344505	-0.667953	0.319871	1.16578	1.53267	0.785634
eca-mir-492	4.6757	7.02772	5.81532	4.64137	6.86866	10.526	5.6428	8.09584	7.79069	7.49453	9.53316	6.63774	9.83391	7.29337	8.04065	6.00723	8.9657		6.97187	6.18891	8.68942	3.57988	5.46771	4.19161	5.4915	3.46198	2.52546	4.36767	6.22197	4.26917	5.70377	3.35856	9.16993	5.73883	8.05987	8.77078	9.86267	5.33204
eca-mir-493b	0.679202	0.577719	0.115319	-0.418626	0.263129	0.876035	-0.527197	-0.124159	0.36069	-0.405468	-0.236838	-0.46726	0.278908	0.253371	-0.199349	-0.417771	2.14954	2.19937	0.969027	-0.261089	0.959416	-1.49224	6.50957	-0.703393	-1.4085	-2.73802	-2.11454	-2.03733	-0.0230259	-2.28083	-1.07123	-0.951442	-0.160495	-1.14795	-1.05321	-0.0842182	0.0726702	1.80845
eca-mir-495	5.9492	5.72772	6.05032	7.33637	6.69366	5.71121	6.6828	6.46584	5.96069	6.51453	6.00316	6.44774	5.47391	6.85837	4.77065	6.69723	8.9657	9.18036	3.81903	5.57891	5.46942	4.44776	5.27771	5.90661	6.11533	7.27981	5.79406	6.11767	7.75197	4.06776	7.00377	6.80957	2.74951	2.41705	5.45987	5.37582	7.00767	8.21204
eca-mir-496	6.5692	5.32272	4.14032	4.40637	5.19366	5.20103	3.5628	5.36084	6.15069	4.58453	4.04316	4.37274	4.92391	5.73337	5.10065	4.26723	8.80954	7.10937	5.64403	4.67606	6.20442	3.60276	4.32771	3.81161	3.98533	3.79415	3.01686	2.11267	7.00197	1.82917	5.43377	3.44755	3.40951	4.00205	2.90987	4.80078	5.22267	5.21704
eca-mir-497	-3.3308	-4.23228	-4.94968	-1.22363	-4.38134	-3.81897	-4.1372	-4.99416	-4.04431	-4.50547	-3.71184	-3.57726	-3.77109	-3.71663	-3.87935	-4.15277	-0.185457	-0.985627	-3.98097	-3.13109	-3.91558	-2.52724	-4.80543	-2.75839	-2.7885	-3.22302	-2.18954	-2.96233	-3.24303	-1.47083	-2.64123	-0.921442	-1.47049	-2.81295	-4.14513	-1.65922	-3.99233	-4.35296
eca-mir-4993p	3.9442	4.52772	5.78532	3.84048	4.25366	4.55086	4.6178	4.07084	3.99569	3.81953	8.09816	3.62274	5.80905	4.60337	3.45065	3.68223	5.70454	5.07937	6.03403	2.55891	3.93442	4.70776	4.85771	5.65661	1.41768	0.934146			3.46074	2.75917	4.07377	2.30856	3.62908	6.61705	3.99679	2.49582	3.93267	4.47204
eca-mir-4995p	1.6342	1.49772	0.795319	3.45137	1.88366	2.43603	0.887803	2.51084	1.61069	1.64453	1.15316	1.95274	2.04391	1.23337	1.73065	2.14723	2.30954	2.24437	0.714027	0.683911	0.759416	2.74988	0.247706	2.21161	1.0515	2.42198	2.77546	2.9003	-15.7693	-14.4422	2.69377	4.19356	0.779505	0.547047	1.69987	2.49078	2.78267	1.17204
eca-mir-503	1.7492	1.98272	2.38532	1.68137	3.16313	2.82603	1.91859	2.04584	2.33569	1.93953	4.62228	2.05774	2.19891	2.38837	1.83565	1.57223	4.57954	3.62937	3.05403	2.81391	2.42442	2.33564	2.47771		2.9415	2.98981	2.29046	2.72267	2.55697	1.98917	2.63335	3.22957	8.10908	4.01705	3.40987	2.92078	3.55267	4.40845
eca-mir-504	-4.4108	-3.56228	-2.75468	-3.18363	-3.24134	-4.23897	-2.5972	-2.14916	-3.17931	-2.01047	-1.10684	-2.65934	-3.00609	-3.27163	-3.36435	-2.02777	-2.21046	-1.60063	-2.94597	-2.43609	-2.01058	-2.38224	-1.68229	-2.84339	-2.7085	-2.06802	-3.09454	-3.14233	-2.26803	-0.640827	-1.91623	-2.77644	0.564505	-0.787953	0.184871	-2.56422	-1.28733	-1.17296
eca-mir-5083p	0.629202	-1.71728	-0.429681	1.03137	-0.551337	0.961035	0.692803	0.110841	2.45069	-0.420468	-1.36184	2.16774	0.958908	0.863371	1.37565	-0.282771	-0.0354572	0.209373	0.909027	-0.0410892	0.0144159	-0.50724	0.417706	-0.253393	0.706504	-0.818019	-0.109538	1.72767	-0.248026	0.154173	-0.30123	-0.511442	-1.20049	-0.0779532	-0.0751292	0.990782	-2.67233
eca-mir-514	0.214202	0.252719	0.535319	-0.803626		0.13121	-0.177197	0.380841	0.34569	0.499532	2.02316	-0.33726	0.518908	0.413371	-0.00434911	0.177229	2.79454	2.14839	1.38403	0.103911	0.409416	0.50276	0.397706	0.636607	-0.528496	-0.198019	-1.42454	-1.54233	0.266974	0.269173	0.28377	1.05856	1.99951	1.15705	0.384871	0.530782	1.14767	1.12845
eca-mir-5325p	-0.615798	-0.367281	-0.594681	0.0604762	-0.376337	-1.04397	-0.192197	0.425841	-0.55431	-0.165468	-0.601838	-0.0972599	-0.681092	-0.326629	-0.449349	-0.00777097	1.12954	1.21437	-0.690973	-0.426089	-0.315584	-1.69224	-0.430433	0.0716072	-0.148496	0.401981	0.734061	0.502666	0.670738	1.73417	0.42877	0.783558	1.22951	0.282047	0.954871	0.710782	-0.24233	-0.472957
eca-mir-5423p	3.2242	3.71772	5.11032	3.37137	1.73866	2.73103	4.2178	4.31584	3.20569	3.21453	3.10316	2.44774	2.54891	4.30337	3.10565	4.51723	7.67454	5.67937	4.43903	3.83391	3.76942	5.79276	3.75771	5.02661	5.2065	4.34981	4.69546	5.26267	4.80697	6.78417	0.38377	1.18856	2.44951	2.84883	2.13487	1.93078	3.19767	3.48704
eca-mir-5425p	5.1792	4.87272	5.19532	4.37637	6.38366	4.04103	4.4678	4.93084	4.68069	4.59953	4.65316	5.81274	5.91891	5.94337	5.76565	6.12223	8.9657	8.59839	4.72403	3.71891	6.12942	5.89276	4.53771	5.15161	4.8465	5.06698	5.68046	4.41767	6.35697	4.21917	4.11377	4.60356	8.27951	5.73205	5.04987	7.88078	6.18958	4.40563
eca-mir-544b	9.4542	8.49272	4.12532	4.90637	8.96866	8.52603	3.7328	8.65867	8.07069	7.89453	2.60816	6.39066	7.95905	9.90837	11.7253	6.65223		9.09839		7.80391	9.14442	4.40276	5.24771	4.19161	5.8965	6.50981	4.83046	4.44267	9.06197	1.99917	10.9342	5.35856	9.40908	10.1588	8.63679	10.5158	6.78267	6.46563
eca-mir-551b	6.8442	5.52772	6.21032	6.09137	4.32366	4.93603	0.967803	2.10584	4.44069	3.49953	3.64316	4.06774	4.95891	3.62337	4.65565	4.08723	5.66954	7.00937	4.16903	3.80391	2.49442	3.37776	7.13771	3.46661	5.9815	5.49698	6.29546	5.83267	3.06197	3.62417	5.04377	4.40856	6.13993	4.04205	3.42987	4.29578	5.91767	3.03204
eca-mir-5825p	8.0792	7.95272	5.25532	8.67137	5.60866	9.21603	6.4528	6.53584	6.59069	4.88453	5.77316	6.69774	8.01391	7.19337	6.00565	5.85723			6.49403	6.96891	5.54942	8.70776	5.88771	7.62661	6.0865	5.57415	6.19046	7.26267	4.81197	5.78417	6.18377	8.31856		6.64705	6.08987	7.26574	7.50767	8.70204
eca-mir-5823p	3.8042	3.82272	4.10032	4.73637	3.95866	5.48603	2.0028	3.81084	3.99569	2.08453	2.64316	3.61774	3.09891	3.24837	3.77565	2.72223	4.49954	5.14937	3.51903	3.79891	4.60942	3.85776	3.19957	3.21661	4.9615	5.37198	4.06546	5.23267	3.42697	2.93917	5.21877	4.11755	5.47951	4.63205	3.66487	4.10078	2.99767	4.54204
eca-mir-5905p	-0.825798	-0.807281	-2.77468	0.776374	-0.581337	-0.843965	-3.2622	-1.31416	-0.33431	-1.47047	-3.55184	-2.27726	-0.886092	-0.946629	-0.844349	-0.667771	1.41954	0.134373	-1.33097	-2.17109	-3.08558	-0.50724	-3.50043	-1.77839	-2.5535	-2.50302	-1.20954	-1.80233	-2.48303	-0.460827	-1.89623	0.198558	-3.10049	-2.98795	-2.99513	-1.31422	-1.26733	-2.04796
eca-mir-5903p	7.4557	3.73772	2.20532	6.02048	7.3442	7.59603	2.6528	3.61084	6.43069	2.42453	-0.241838	1.85774	5.81891	4.00837	3.45565	4.84223	5.53338	3.35437	2.23903	1.50891	1.68942	1.83776	1.05771	-0.283393	6.2215	3.94698	7.01046	7.01767	2.61697	4.77917	4.45335	7.50856	1.82451	3.41205	1.76487	2.83078	4.02267	4.48563
eca-mir-592	-2.0358	-0.667281	-2.70968	-1.38863	-0.551337	0.0910345	-2.9172	-1.17916	-1.19431	-0.960468	-2.60684	-0.0122599	-2.00109	0.718371	0.445651	-0.577771	0.944543	0.789373	1.12903	-0.776089	-1.21558	-1.97224	-3.89229	-0.893393	-0.863496	-0.920185	-1.03454	0.0750292	-1.73803	1.23417	-1.40123	0.398558	1.16451	0.967047	0.0898708	-0.699218	-1.51233	-0.557957
eca-mir-598	3.2942	1.14272	2.02532	-1.93363	2.30366	3.29103	2.3178	1.44584	3.90569	0.554532	0.483162	2.78774	2.28891	3.34837	1.57065	2.40723	2.30454	2.47437	2.57403	1.52391	2.16942	0.66276	1.93957	0.911607	2.3115	-0.0701852	0.850462	2.71767	1.72197	1.29417	1.58377	1.73356	1.32451	2.30705	0.124871	2.43078	-0.59233	2.37845
eca-mir-6155p	1.8542	1.39272	2.32532	1.12637	1.86366	4.10603	2.0478	2.21084	2.37569	2.47453	1.21816	2.34774	2.23391	2.42337	2.24065	2.08723	1.55338	2.54437	2.83903	1.97891	2.45442	1.30276	2.35957	2.15161	1.1715	0.196981	0.490462	0.587666	1.79697	-0.125827	1.65877	1.44856	0.209505	1.71705	2.18987	3.03078	0.909581	1.39704
eca-mir-632	2.7392	3.15717	3.05032	2.42637	2.59366	3.49603	0.142803	3.28084	3.40069	3.26953	2.35816	2.74774	3.68891	4.30837	3.17565	3.35223	8.80954	4.64437	3.39403	3.44391	3.52442	2.15776	2.89771	2.46661	1.8165	1.33981	1.81546	2.21267	4.28197	1.12417	2.22335	1.61755	2.91908	2.40205	3.55487	3.02578	2.88267	2.87704
eca-mir-655	7.0857	8.65772	8.91032	8.18048	10.2642	7.90086	7.4578	9.74584	9.68569	8.34953	6.21316	10.9648	8.76391	10.0482	9.60565	8.69223	2.5557	9.09839	5.44403	10.5389	6.79942	6.38776	6.39457	6.55661	11.2865	8.92698	7.13046	8.48267	10.6432	7.66417	10.4038	6.49755	3.54451	3.25883	9.56487	7.65578	9.86767	11.097
eca-mir-664	-4.7208	-3.66228	-5.33468	-3.59363	-3.68134	-4.50397	-6.0222	-3.86416	-4.17931	-3.34547	-5.16184	-4.36934	-4.88609	-4.73163	-4.34935	-4.27777	-4.43046	-4.49063	-4.02097	-5.12609	-4.26058	-5.48724	0.557706	-4.70839	-4.6635	-4.49302	-4.02954	-5.64233	-4.43803	-2.51583	-3.85623	-2.30644	-3.52049	-3.23295	-3.02513	-3.37922	-5.09042	-5.00796
eca-mir-6715p	4.2042	2.42772	5.76532	1.82637	3.15366	6.60121	5.9228	2.77584	4.67069	3.04453	11.524	3.35274	5.45391	5.01337	1.75065	1.19223	5.41954	4.69937	6.17403	1.61891	2.25942	7.84564	1.67771	11.8416	2.1765	3.06698	1.98546	2.53267	2.01697	0.889173	5.54419	6.48957	1.73908	3.20705	2.31987		1.54267	3.57845
eca-mir-6743p	6.01271	6.58272	5.78032	4.78637	6.85366	5.49603	4.5528	5.80867	6.11569	5.88953	6.42816	4.99274	5.66391	6.14337	4.90565	5.95723	4.88954	9.13937	6.87403	5.49391	5.51442	4.86276	4.09957	5.33661	3.7715	4.80698	2.88546	3.41267	5.84074	2.41417	5.43877	4.73356	5.45951	4.49705	5.58679	5.48574	6.96767	6.72204
eca-mir-675	2.3392	2.00772		0.916374	1.92366	2.89103	2.4878	1.82584	2.48569	1.55953	3.86816	2.29774	2.84877	4.94855	2.11065	1.80723	4.02454	5.08437	4.47618	1.68391	2.25942		-7.36229	2.47918	0.161504	0.104146	-0.844538	-0.734971	1.19697	-0.250827	1.52377	1.74856	3.17451	1.93205	0.886786		2.11267	3.01845
eca-mir-758	6.6342	5.28772	6.90532	5.67137	6.00366	6.99103	5.2328	5.80084	6.70069	5.90453	6.28316	5.61274	5.20391	6.11837	5.88065	4.46723	8.9657	3.89839	4.59403	6.39391	5.32942	5.37276	6.73771	5.62161	5.3815	5.10698	4.00046	3.75267	5.59197	1.77917	6.02877	5.02856	4.05951	5.97205	4.43987	7.51578	6.03267	5.85704
eca-mir-763	4.0492	3.07717	4.05032	1.88137	3.04313	3.46603	3.7428	4.11584	4.23569	4.31268	4.54316	3.12774		6.50855	3.46533	3.14671	4.7257	3.96437	5.97618	3.79391	4.44942	2.54276	2.82457	3.42918	0.971504	2.05698	0.675462	1.10767	3.36197	-0.239412	2.32877	2.65957	4.04993	1.98883	3.21679	3.21582	3.52767	6.18845
eca-mir-7675p	1.4192	-0.242281	1.53032	1.14137	0.518663	1.71603	2.0378	0.445841	1.44569	0.164532	0.708162	1.91774	1.48891	1.40837	1.17065	0.602229	1.33454	1.55937	1.87903	1.34891	0.939416	1.33776	1.90457	1.56661	1.2015	-0.698019	-0.00453774	1.03767	0.801974	0.529173	0.50877	1.05356	0.0695055	0.977047	0.384871	2.14578	-1.40733	0.527043
eca-mir-7673p	2.6042	3.34272	2.61532	2.84137	3.24366	3.69603	2.3878	2.87584	3.07569	2.07953	2.64816	2.81274	3.26391	3.37837	2.96565	2.75223	6.38954	6.94437	3.37403	2.47891	3.17942	2.77276	2.28957	3.09661	2.7815	2.50698	1.48546	1.43767	3.66697	0.909173	2.33877	2.12356	5.41951	2.50705	2.57487	3.23578	2.26267	5.02845
eca-mir-769b	-0.620798	-1.61228	-0.319681	-0.323626	-1.31634	-0.83879	-0.672197	-1.78916	-0.72931	-2.35547	-0.926838	-0.13226	-1.20609	-0.906629	-1.01435	-1.01277	-1.52546	-0.0306268	-0.995973	-0.571089	-0.815584	-0.99224	-0.410433	-0.343393	-0.368496	0.251981	-0.984538	0.332666	-0.363026	1.49917	-0.56623	-0.261442	-0.125495	0.792047	-0.395129	0.590782	-2.49233	-0.341548
eca-mir-770	-1.3958	-3.00283	-1.58968	-2.25863		-1.69879	-1.2872	-2.36416	-0.75931	-2.70047	-2.78184	-1.14726	-1.44609	-1.74163	-1.29935	-2.36777	-2.50046	-2.72063	-1.51597	-3.06109	-1.83058	-2.01724	-0.635433	-0.403393	-1.1235	-5.07802	-3.94454	-2.89733	-2.34303	-3.18083	-3.51123	-3.51144	-3.90049	-3.47795	-3.00013	-2.35922	-5.10733	-3.03155
eca-mir-802	9.5292	9.50772	11.0982	7.89637	8.71313	10.5112	9.0178	9.74584	8.56269	7.81953	8.59816	8.94274	9.59391	9.27837	7.60065	8.68223	8.65338		10.684	7.29391	7.58442	6.82276	7.82957	7.20661	6.86768		5.16546	5.84767	7.48197	5.82917	7.48419	10.9096	9.16993	10.252	6.68679	7.48578	7.51958	6.92563
eca-mir-872	1.3492	2.07827	0.245319	2.61637	1.84866	1.56603	0.127803	1.75867	1.27569	1.78453	-0.471838	0.86274	1.29391	1.35337	1.46565	2.41775	2.00454	1.78937	0.894027	0.623911	0.654416	1.60776	-0.825433	1.26161	0.471504		1.17546	0.912666	0.886974	2.89059	0.25377	0.748558	0.689505	-0.61117	1.57987	1.05078	1.22267	0.512043
eca-mir-873	3.1192	2.55772	2.74532	3.10137	2.60866	1.57603	0.382803	3.30084	3.83069	3.54953	4.10316	3.52274	3.43891	5.32337	3.42065	4.43723	8.80954	9.13937	3.89403	3.96891	3.79442	3.92276	4.02957	2.14661	4.13533	3.66198	3.08406	3.34267	4.44197	3.17417	2.97877	4.88356	6.23951	3.44705	2.55987	2.57078	3.88767	5.37704
eca-mir-8763p	4.7392	4.19272	2.04032	6.82637	3.16866	3.27103	2.0828	3.82084	4.28069	4.25453	2.87816	3.96274	4.12891	3.48837	3.07565	4.37723	1.8857	2.65437	3.48903	1.98891	3.72942	5.45276	2.46771	2.54161	4.7365	9.10698	7.42686	4.92767	4.89697	6.06059	6.56377	5.48755	7.41993	5.70705	4.69987	3.71078	5.57767	4.65204
eca-mir-8855p	0.824202	0.662719	0.545319	0.631374	0.854198	0.516035	0.362803	0.710841	1.47069	0.0645321	0.733162	0.15274	0.543908	0.263371	0.395651	0.037229	0.774543	1.47937	1.33903	0.138911	1.59942	0.17276	0.289567	0.184037	0.386504	0.606981	-0.0595377	-1.24233	1.56074	-2.69583	1.09377	0.363558	0.939505	-0.657953	-0.885129	0.635782	0.79267	1.17204
eca-mir-8853p	0.514202	1.21772	1.20032	0.00137446	0.908663	1.68603	2.4428	2.28584	0.87069	1.39268	2.88816	0.61774	1.08891	1.10337	0.415651	0.592229	1.11954	1.05437	1.32903	0.908911	0.634416	1.04276	1.79457	3.48161	1.0965	1.54198	0.365462	0.662666	1.64697	0.904173	0.0737704	-0.286442	2.00951	1.06705	1.31987	1.07078	1.11767	2.52845
eca-mir-889	0.589202	-0.022281	0.315319	1.47637	0.573663	0.566035	0.827803	-1.03416	0.0606903	-1.66547	-1.08684	0.19274	-0.426092	-0.671629	0.290651	-0.727771	0.169543	0.724373	0.899027	-0.191089	-0.0805841	-1.64012	0.541429	-0.333393	1.8065	1.83198	1.43546	2.61767	0.816974	1.67417	1.38877	1.65856	1.05951	1.76705	0.874871	1.58578	-0.93733	0.832043
eca-mir-1185	11.1842	11.1283	11.0982	10.7314	9.14866		9.70702	12.5687	9.81869	10.3445		7.06482	11.3839	7.89855	6.46065	11.1022		9.18036			11.5794	11.5978	12.5777	9.35918	7.7315	8.49698	9.03046	8.62267	10.6432	6.66917	11.3638	11.3636	9.40908		9.35487	11.2958	9.48767	11.0585
eca-mir-1193	7.5692	6.27772	11.0403	7.82637	8.84366	6.97103	8.1328	8.29584	8.94069	7.58453	11.6832	9.13774	11.3839	11.2682	9.80065	10.3222			8.21618	10.9389	7.69442	7.76988	7.82957	7.74661	6.9365	9.19698	5.84046	7.64767	8.99697	7.64059	7.27335	7.76856		10.1588	9.40487	6.96574	9.67767
eca-mir-1282	2.1442	5.16272	6.72532	0.741374	3.88866	4.51103	6.4678	4.05584	3.57569	4.70453	8.62316	2.41274	4.01391	4.69337	1.88565	3.91223		6.13937	7.95903	3.83391	2.72942	5.04276	5.77771	6.38161	-0.618496	-1.10019	-2.50954	-0.0549708	3.16197	3.53417	2.46377	-1.11644	3.25908	4.51205	5.53487	2.34078	6.16267	5.07204
eca-mir-1289	5.2592	5.88272	6.71032	5.05048	5.36866	9.83603	5.1928	7.14084	6.90069	5.87453	6.57816	6.20774	6.60891	10.4986	7.60065	6.19223	8.65338	9.09839	4.80403	4.43891	5.59942	4.36276	5.17457	4.98161	4.97768	4.16698	2.20546	3.57267	7.51697	2.54417	5.16877	3.35356	4.18993	7.00205	6.38487	4.48578	6.67767	0.208452
eca-mir-1296	1.1642	3.17717	-6.83179	-0.508626		2.63121		2.89084	1.80569	-5.94547	-6.10184	-5.92226	-7.26109	-7.17163	-7.15935	-6.55777	-5.31046	-4.11964	-6.53597	-6.42394	2.30453	-6.60012		-6.72839	-1.4835	-0.190185	-1.54954	-0.914971	0.901974	-0.360827	0.76877	-0.0764417	3.90951	1.70883	-4.53013	-5.72922	4.17267	3.23845
eca-mir-1298	8.3792	6.16772	7.10532	4.99137	6.97366	6.33103	6.2678	6.46084	10.1327	6.03953	5.89316	0.46274	6.17391	6.78837	5.80065	5.49723	7.18954	9.09839	8.04403	-0.136089	7.38442	5.81276	7.54771	2.48661	5.5215	5.72981	4.31046	5.87503	5.82697	2.69917	5.28377	4.95356	5.14908	5.77526	0.454871	1.68578	5.85267	6.79704
eca-mir-13021	3.7892	1.96827	8.86532	4.23227	2.23866	1.18603	7.2728	5.90084	3.06569	4.00453	11.8423	0.25774	2.18391	5.35837	2.86565	4.61223	1.49454	2.90839	2.99403	11.0161	5.24942	7.10276	12.5777	9.68661	5.21768	6.72698	4.95046	5.04267	4.69197	4.25059	-0.0658125	0.698558	3.46908	6.64883	0.464871	-0.0492182	5.56958	8.41563
eca-mir-1302e6		11.0927		8.03048			10.937	8.59301					10.5588		9.96065	12.1778					12.0594	11.3556			12.0577		9.66686					11.8175					10.3058	11.1356
eca-mir-1302c5	2.9542	3.83772		1.99637	0.878663	3.65103	13.067	5.29584	-0.54931	4.35953	10.0182	0.36774	3.54891	3.66837	2.02065	4.66723	1.1757	1.58937	3.44187	5.39891	5.72442	11.3678	12.5777	8.51161	6.8115	8.21981	7.83546	8.76767	10.6432	11.2406	-0.47123	0.553558	1.94908	3.78205	0.324871	0.930782	4.58767
eca-mir-1461	0.804202	1.64272	0.770319	1.50137	2.10366	0.981035	0.387803	0.830841	0.67069	1.24453	0.963162	0.88774	1.06891	1.16837	1.00065	0.772229	1.65954	1.91437	1.72403	0.483911	1.43442	0.16776	-0.0554328	0.371607	1.5065	2.34981	1.82546	1.00267	0.976974	1.47417	1.06377	1.20356	3.43951	2.70205	1.35487	1.52578	1.50767	2.04204
eca-mir-1839	-2.1558	-1.03228	-2.54968	-0.538626	-1.28634	-1.90897	-2.9422	-0.894159	-1.67931	-1.40047	-2.63184	-1.71226	-1.92609	-1.57163	-1.53935	-1.07277	0.979543	0.109373	-1.58097	-1.66109	-2.78058	-1.98724	-3.27543	-1.37082	-3.2735	-2.33802	-1.91454	-2.72733	-2.08303	0.00917291	-1.33123	-0.721442	-0.680495	-1.22295	-1.04513	-1.75422	-1.41733	-2.06296
eca-mir-1842	-1.5158	-1.62228	-1.52968	-1.20863	-1.50134	-1.83397	-0.991412	-1.32416	-1.49431			11.6107									-1.35558		-2.46229		-1.8935	-3.04019	-2.11454	-0.982334	-1.66803	-1.52083	-1.16623	-1.24144	0.959505	-0.222953			-1.29733	-1.37296
eca-mir-1898	4.4042	2.38772	5.69032	1.19137	1.65366	3.70603	5.8328	3.97584	4.22869	3.82453	5.86816	1.42774	3.95891	6.41337	4.10565	2.51723	7.03454	9.13937	4.89403	3.19391	3.53942	3.97564	5.69457	4.91661	1.9215	2.93981	1.65046	1.92767	1.14197	0.764173	-0.35123	2.76356	2.31951	2.00205	2.01487	1.46078	3.91267	3.48204
eca-mir-1902	2.5742	2.47772	5.73032	1.60137	2.61866	2.11603	6.5978	3.09867	2.50569	6.74453	8.75316	4.92774	10.5788	7.53337	5.61565	6.11723	4.8757	8.11839	10.684	5.37391	2.72942	5.66776	5.55957	6.68404	2.0415	1.62981	1.17546	1.22767	2.57697	0.824173	2.50877	1.92856	1.81451	3.02205	5.45487	3.35582	2.29267	2.41563
