# Supplementary material for: Evaluation of circulating miRNAs during late pregnancy in the mare
Source: PLoS One. 2017 Apr 7;12(4):e0175045. doi: 10.1371/journal.pone.0175045 (PMC5384662; doi:10.1371/journal.pone.0175045)
Supplement: S2 File — Putative mRNA targets for individual miRNAs as predicted by miRDB [15]. Only mRNAs with a predicted target score of ≥80 are included. Includes tab for shared mRNAs which were targeted by multiple miRNAs. (XLSX) [file pone.0175045.s002.xlsx]

## Sheet: miR-374b-5p
Target Prediction Score (TPS)	Abbreviation	mRNA
100	UBE3A	ubiquitin protein ligase E3A
100	HIBADH	3-hydroxyisobutyrate dehydrogenase
100	SLIT3	slit homolog 3 (Drosophila)
100	NHLRC2	NHL repeat containing 2
100	CEBPB	CCAAT/enhancer binding protein (C/EBP), beta
100	RSF1	remodeling and spacing factor 1
100	EN1	engrailed homeobox 1
100	PARP8	poly (ADP-ribose) polymerase family, member 8
100	ZSWIM6	zinc finger, SWIM-type containing 6
99	CCNE2	cyclin E2
99	TACC1	transforming, acidic coiled-coil containing protein 1
99	AHI1	Abelson helper integration site 1
99	MBLAC2	metallo-beta-lactamase domain containing 2
99	CSGALNACT2	chondroitin sulfate N-acetylgalactosaminyltransferase 2
99	CXADR	coxsackie virus and adenovirus receptor
99	FAF2	Fas associated factor family member 2
99	ITGA2	integrin, alpha 2 (CD49B, alpha 2 subunit of VLA-2 receptor)
99	PITX2	paired-like homeodomain 2
99	ACSL6	acyl-CoA synthetase long-chain family member 6
99	TNRC6A	trinucleotide repeat containing 6A
98	CDC14A	cell division cycle 14A
98	NKX2-2	NK2 homeobox 2
98	DLG3	discs, large homolog 3 (Drosophila)
98	CAMSAP2	calmodulin regulated spectrin-associated protein family, member 2
98	PRRG1	proline rich Gla (G-carboxyglutamic acid) 1
98	MKX	mohawk homeobox
98	ATAD2	ATPase family, AAA domain containing 2
98	RGS4	regulator of G-protein signaling 4
97	ARHGEF40	Rho guanine nucleotide exchange factor (GEF) 40
97	CRIM1	cysteine rich transmembrane BMP regulator 1 (chordin-like)
97	C5orf24	chromosome 5 open reading frame 24
97	AHDC1	AT hook, DNA binding motif, containing 1
97	CAV2	caveolin 2
97	TMPRSS11B	transmembrane protease, serine 11B
97	CADM2	cell adhesion molecule 2
97	PARD6B	par-6 family cell polarity regulator beta
97	MYO5A	myosin VA (heavy chain 12, myoxin)
97	NEO1	neogenin 1
97	N4BP2	NEDD4 binding protein 2
97	MEF2D	myocyte enhancer factor 2D
96	OCRL	oculocerebrorenal syndrome of Lowe
96	DMXL1	Dmx-like 1
96	CCDC126	coiled-coil domain containing 126
96	LCOR	ligand dependent nuclear receptor corepressor
96	SLITRK1	SLIT and NTRK-like family, member 1
96	PRR16	proline rich 16
96	TMEM108	transmembrane protein 108
96	PDE10A	phosphodiesterase 10A
96	RNF214	ring finger protein 214
96	GNB2	guanine nucleotide binding protein (G protein), beta polypeptide 2
96	VNN1	vanin 1
96	MAPK6	mitogen-activated protein kinase 6
96	PRDM1	PR domain containing 1, with ZNF domain
96	CNTN4	contactin 4
96	WNT3	wingless-type MMTV integration site family, member 3
95	ZBTB34	zinc finger and BTB domain containing 34
95	TAF5L	TAF5-like RNA polymerase II, p300/CBP-associated factor (PCAF)-associated factor, 65kDa
95	IGFBP3	insulin-like growth factor binding protein 3
95	MED13	mediator complex subunit 13
95	TRAPPC8	trafficking protein particle complex 8
95	C3orf70	chromosome 3 open reading frame 70
95	ABAT	4-aminobutyrate aminotransferase
94	TCERG1	transcription elongation regulator 1
94	LPAR1	lysophosphatidic acid receptor 1
94	PTPN14	protein tyrosine phosphatase, non-receptor type 14
94	DSG2	desmoglein 2
94	LDLRAD4	low density lipoprotein receptor class A domain containing 4
94	TLE4	transducin-like enhancer of split 4
94	GADD45A	growth arrest and DNA-damage-inducible, alpha
94	KIAA1468	KIAA1468
94	AGPAT5	1-acylglycerol-3-phosphate O-acyltransferase 5
94	RPS6KA6	ribosomal protein S6 kinase, 90kDa, polypeptide 6
94	LRRTM3	leucine rich repeat transmembrane neuronal 3
94	TTLL7	tubulin tyrosine ligase-like family, member 7
94	CNTN1	contactin 1
94	PDE7B	phosphodiesterase 7B
94	ADAM10	ADAM metallopeptidase domain 10
94	SP1	Sp1 transcription factor
94	GABRG2	gamma-aminobutyric acid (GABA) A receptor, gamma 2
94	PDE4B	phosphodiesterase 4B, cAMP-specific
94	SYT1	synaptotagmin I
94	TBC1D23	TBC1 domain family, member 23
94	ZBTB43	zinc finger and BTB domain containing 43
93	TAF4B	TAF4b RNA polymerase II, TATA box binding protein (TBP)-associated factor, 105kDa
93	TMEM245	transmembrane protein 245
93	MORC3	MORC family CW-type zinc finger 3
93	CDS1	CDP-diacylglycerol synthase (phosphatidate cytidylyltransferase) 1
93	KLHL29	kelch-like family member 29
93	ZNF131	zinc finger protein 131
93	GABRA1	gamma-aminobutyric acid (GABA) A receptor, alpha 1
93	ASB5	ankyrin repeat and SOCS box containing 5
93	LRP12	low density lipoprotein receptor-related protein 12
93	SPOPL	speckle-type POZ protein-like
93	MGAT4A	mannosyl (alpha-1,3-)-glycoprotein beta-1,4-N-acetylglucosaminyltransferase, isozyme A
93	KDSR	3-ketodihydrosphingosine reductase
93	NETO1	neuropilin (NRP) and tolloid (TLL)-like 1
93	HECTD4	HECT domain containing E3 ubiquitin protein ligase 4
92	GBX2	gastrulation brain homeobox 2
92	NMT1	N-myristoyltransferase 1
92	NCOA1	nuclear receptor coactivator 1
92	SHPRH	SNF2 histone linker PHD RING helicase, E3 ubiquitin protein ligase
92	TMED5	transmembrane emp24 protein transport domain containing 5
92	AHR	aryl hydrocarbon receptor
92	DCDC2	doublecortin domain containing 2
92	ZNF711	zinc finger protein 711
92	NCOA6	nuclear receptor coactivator 6
92	TMEM38B	transmembrane protein 38B
92	RC3H2	ring finger and CCCH-type domains 2
92	CELF4	CUGBP, Elav-like family member 4
92	SCRN3	secernin 3
92	TMEM161B	transmembrane protein 161B
92	SP4	Sp4 transcription factor
92	MMP14	matrix metallopeptidase 14 (membrane-inserted)
91	PTPN12	protein tyrosine phosphatase, non-receptor type 12
91	PELI1	pellino E3 ubiquitin protein ligase 1
91	SMAD2	SMAD family member 2
91	CDC42BPB	CDC42 binding protein kinase beta (DMPK-like)
91	CEMIP	cell migration inducing protein, hyaluronan binding
91	CYP26B1	cytochrome P450, family 26, subfamily B, polypeptide 1
91	MAP4K3	mitogen-activated protein kinase kinase kinase kinase 3
91	METRNL	meteorin, glial cell differentiation regulator-like
90	GDAP2	ganglioside induced differentiation associated protein 2
90	TIGD4	tigger transposable element derived 4
90	DENND1B	DENN/MADD domain containing 1B
90	DCAF6	DDB1 and CUL4 associated factor 6
90	PPP6R1	protein phosphatase 6, regulatory subunit 1
90	HAPLN1	hyaluronan and proteoglycan link protein 1
90	ADD3	adducin 3 (gamma)
90	FGF9	fibroblast growth factor 9
90	ZDHHC5	zinc finger, DHHC-type containing 5
90	ZNF423	zinc finger protein 423
90	CAPZA2	capping protein (actin filament) muscle Z-line, alpha 2
89	NTF3	neurotrophin 3
89	SRSF7	serine/arginine-rich splicing factor 7
89	RGS1	regulator of G-protein signaling 1
89	CAAP1	caspase activity and apoptosis inhibitor 1
89	PAPPA	pregnancy-associated plasma protein A, pappalysin 1
89	CRTC2	CREB regulated transcription coactivator 2
89	NT5DC1	5'-nucleotidase domain containing 1
89	GABRG1	gamma-aminobutyric acid (GABA) A receptor, gamma 1
88	EIF2S2	eukaryotic translation initiation factor 2, subunit 2 beta, 38kDa
88	MYO5C	myosin VC
88	ZFP37	ZFP37 zinc finger protein
88	CERS3	ceramide synthase 3
88	RFX4	regulatory factor X, 4 (influences HLA class II expression)
88	C16orf72	chromosome 16 open reading frame 72
88	ZNF280D	zinc finger protein 280D
88	CASP12	caspase 12 (gene/pseudogene)
88	LIN54	lin-54 homolog (C. elegans)
88	FRMD3	FERM domain containing 3
88	SLC25A46	solute carrier family 25, member 46
87	HOMER1	homer homolog 1 (Drosophila)
87	PFKFB2	6-phosphofructo-2-kinase/fructose-2,6-biphosphatase 2
87	BHLHE40	basic helix-loop-helix family, member e40
87	LOXL2	lysyl oxidase-like 2
87	STK38L	serine/threonine kinase 38 like
87	LCA5	Leber congenital amaurosis 5
87	HECTD1	HECT domain containing E3 ubiquitin protein ligase 1
87	NCK1	NCK adaptor protein 1
87	KIF20A	kinesin family member 20A
87	UBE2D1	ubiquitin-conjugating enzyme E2D 1
87	TCF12	transcription factor 12
87	SCN5A	sodium channel, voltage-gated, type V, alpha subunit
86	AFF1	AF4/FMR2 family, member 1
86	ACVR2B	activin A receptor, type IIB
86	ARHGAP20	Rho GTPase activating protein 20
86	C11orf58	chromosome 11 open reading frame 58
86	DBR1	debranching RNA lariats 1
86	MYO16	myosin XVI
86	ZC3H7B	zinc finger CCCH-type containing 7B
86	MBNL2	muscleblind-like splicing regulator 2
86	PROK2	prokineticin 2
86	FBXO42	F-box protein 42
85	IQSEC2	IQ motif and Sec7 domain 2
85	OLFM3	olfactomedin 3
85	GATA3	GATA binding protein 3
85	PDE4D	phosphodiesterase 4D, cAMP-specific
85	VAMP2	vesicle-associated membrane protein 2 (synaptobrevin 2)
85	TBC1D9	TBC1 domain family, member 9 (with GRAM domain)
85	WWTR1	WW domain containing transcription regulator 1
85	CGNL1	cingulin-like 1
85	PPAP2B	phosphatidic acid phosphatase type 2B
85	MAP9	microtubule-associated protein 9
85	HUNK	hormonally up-regulated Neu-associated kinase
85	YME1L1	YME1-like 1 ATPase
85	MCTP2	multiple C2 domains, transmembrane 2
85	SLC35D3	solute carrier family 35, member D3
85	C11orf87	chromosome 11 open reading frame 87
85	SGPP1	sphingosine-1-phosphate phosphatase 1
85	TET3	tet methylcytosine dioxygenase 3
85	TMEM192	transmembrane protein 192
84	SPRY2	sprouty homolog 2 (Drosophila)
84	CACNB2	calcium channel, voltage-dependent, beta 2 subunit
84	IFIT5	interferon-induced protein with tetratricopeptide repeats 5
84	ASCL1	achaete-scute family bHLH transcription factor 1
84	YTHDF1	YTH domain family, member 1
84	FAM222B	family with sequence similarity 222, member B
84	HERC2	HECT and RLD domain containing E3 ubiquitin protein ligase 2
84	GRXCR1	glutaredoxin, cysteine rich 1
83	DPP8	dipeptidyl-peptidase 8
83	SPIN1	spindlin 1
83	MME	membrane metallo-endopeptidase
83	FGFR2	fibroblast growth factor receptor 2
83	HOXA10	homeobox A10
83	KIAA1033	KIAA1033
83	SOS1	son of sevenless homolog 1 (Drosophila)
83	PTEN	phosphatase and tensin homolog
83	ADAMTSL3	ADAMTS-like 3
82	WNT5A	wingless-type MMTV integration site family, member 5A
82	ZFYVE20	zinc finger, FYVE domain containing 20
82	BOLA3	bolA family member 3
82	ZCCHC9	zinc finger, CCHC domain containing 9
82	TMEM123	transmembrane protein 123
82	PDLIM5	PDZ and LIM domain 5
82	UST	uronyl-2-sulfotransferase
82	CAND1	cullin-associated and neddylation-dissociated 1
82	NIPBL	Nipped-B homolog (Drosophila)
82	PIGW	phosphatidylinositol glycan anchor biosynthesis, class W
82	HR	hair growth associated
82	ETV6	ets variant 6
81	RNLS	renalase, FAD-dependent amine oxidase
81	SYNE1	spectrin repeat containing, nuclear envelope 1
81	ZCCHC14	zinc finger, CCHC domain containing 14
81	KAT6A	K(lysine) acetyltransferase 6A
81	IRF2BP2	interferon regulatory factor 2 binding protein 2
81	SLC24A2	solute carrier family 24 (sodium/potassium/calcium exchanger), member 2
81	PPP1R2	protein phosphatase 1, regulatory (inhibitor) subunit 2
81	IL22	interleukin 22
81	BUB3	BUB3 mitotic checkpoint protein
81	PHACTR2	phosphatase and actin regulator 2
81	CCL2	chemokine (C-C motif) ligand 2
81	RER1	retention in endoplasmic reticulum sorting receptor 1
81	UBE2W	ubiquitin-conjugating enzyme E2W (putative)
81	TXLNB	taxilin beta
81	POLK	polymerase (DNA directed) kappa
81	DCAF10	DDB1 and CUL4 associated factor 10
81	EDAR	ectodysplasin A receptor
81	EYA1	eyes absent homolog 1 (Drosophila)
81	TGFA	transforming growth factor, alpha
80	UHMK1	U2AF homology motif (UHM) kinase 1
80	PAQR3	progestin and adipoQ receptor family member III
80	KTN1	kinectin 1 (kinesin receptor)
80	MEX3B	mex-3 RNA binding family member B
80	PPAT	phosphoribosyl pyrophosphate amidotransferase
80	PCNX	pecanex homolog (Drosophila)
80	DYX1C1	dyslexia susceptibility 1 candidate 1

## Sheet: miR-133b-3p
Target Prediction Score	Abbreviation	mRNA
100	LHFP	lipoma HMGIC fusion partner
100	RBMX	RNA binding motif protein, X-linked
100	UBA2	ubiquitin-like modifier activating enzyme 2
99	SLC6A1	solute carrier family 6 (neurotransmitter transporter), member 1
99	CELF4	CUGBP, Elav-like family member 4
99	SMARCD1	SWI/SNF related, matrix associated, actin dependent regulator of chromatin, subfamily d, member 1
99	PPP2CB	protein phosphatase 2, catalytic subunit, beta isozyme
99	NUP153	nucleoporin 153kDa
99	MAML1	mastermind-like 1 (Drosophila)
99	SGPP1	sphingosine-1-phosphate phosphatase 1
99	CLTA	clathrin, light chain A
98	SEC61B	Sec61 beta subunit
98	VPS54	vacuolar protein sorting 54 homolog (S. cerevisiae)
98	PRAF2	PRA1 domain family, member 2
98	TAGLN2	transgelin 2
98	PPP2CA	protein phosphatase 2, catalytic subunit, alpha isozyme
98	ADCYAP1	adenylate cyclase activating polypeptide 1 (pituitary)
98	ELFN1	extracellular leucine-rich repeat and fibronectin type III domain containing 1
98	ZNF131	zinc finger protein 131
97	ANKRD44	ankyrin repeat domain 44
97	LANCL2	LanC lantibiotic synthetase component C-like 2 (bacterial)
97	PTBP1	polypyrimidine tract binding protein 1
97	CNN2	calponin 2
97	HS2ST1	heparan sulfate 2-O-sulfotransferase 1
97	CAPN15	calpain 15
96	ANKRD28	ankyrin repeat domain 28
96	FAM160B1	family with sequence similarity 160, member B1
96	MYRF	myelin regulatory factor
96	PTPRK	protein tyrosine phosphatase, receptor type, K
96	PTPRO	protein tyrosine phosphatase, receptor type, O
95	MTMR4	myotubularin related protein 4
95	ANKRD12	ankyrin repeat domain 12
95	GPM6A	glycoprotein M6A
95	LASP1	LIM and SH3 protein 1
95	SLC30A7	solute carrier family 30 (zinc transporter), member 7
94	CMPK1	cytidine monophosphate (UMP-CMP) kinase 1, cytosolic
94	ZIC3	Zic family member 3
94	SGMS2	sphingomyelin synthase 2
94	PAN3	PAN3 poly(A) specific ribonuclease subunit
94	STXBP6	syntaxin binding protein 6 (amisyn)
94	PCGF2	polycomb group ring finger 2
94	GARNL3	GTPase activating Rap/RanGAP domain-like 3
93	ARHGAP12	Rho GTPase activating protein 12
93	FAM57A	family with sequence similarity 57, member A
93	RAVER1	ribonucleoprotein, PTB-binding 1
93	PTPRZ1	protein tyrosine phosphatase, receptor-type, Z polypeptide 1
93	TRAM2	translocation associated membrane protein 2
93	SV2A	synaptic vesicle glycoprotein 2A
93	FTL	ferritin, light polypeptide
93	TFAP2D	transcription factor AP-2 delta (activating enhancer binding protein 2 delta)
92	CELF5	CUGBP, Elav-like family member 5
92	SNRK	SNF related kinase
92	AKAP9	A kinase (PRKA) anchor protein 9
92	PITPNM2	phosphatidylinositol transfer protein, membrane-associated 2
92	USP32	ubiquitin specific peptidase 32
92	BNIP3L	BCL2/adenovirus E1B 19kDa interacting protein 3-like
92	SGK1	serum/glucocorticoid regulated kinase 1
92	2016-09-08	septin 8
91	GRID2	glutamate receptor, ionotropic, delta 2
91	HMGCLL1	3-hydroxymethyl-3-methylglutaryl-CoA lyase-like 1
90	EGFR	epidermal growth factor receptor
90	MYH9	myosin, heavy chain 9, non-muscle
90	SF3B4	splicing factor 3b, subunit 4, 49kDa
90	NUP160	nucleoporin 160kDa
90	KIAA1432	KIAA1432
90	SLC4A1	solute carrier family 4 (anion exchanger), member 1 (Diego blood group)
90	EDEM1	ER degradation enhancer, mannosidase alpha-like 1
89	FAIM	Fas apoptotic inhibitory molecule
89	AGO1	argonaute RISC catalytic component 1
89	GABPB2	GA binding protein transcription factor, beta subunit 2
89	SACM1L	SAC1 suppressor of actin mutations 1-like (yeast)
89	EBF2	early B-cell factor 2
89	GABARAPL1	GABA(A) receptor-associated protein like 1
89	ZSCAN16	zinc finger and SCAN domain containing 16
89	RBMXL1	RNA binding motif protein, X-linked-like 1
89	ZC3H11A	zinc finger CCCH-type containing 11A
89	NCAN	neurocan
88	ASH1L	ash1 (absent, small, or homeotic)-like (Drosophila)
88	EIF4A1	eukaryotic translation initiation factor 4A1
88	CRTAM	cytotoxic and regulatory T cell molecule
88	UBE2Q1	ubiquitin-conjugating enzyme E2Q family member 1
87	FOXP2	forkhead box P2
87	ZC3H7A	zinc finger CCCH-type containing 7A
86	TMEM167A	transmembrane protein 167A
86	TET3	tet methylcytosine dioxygenase 3
86	SLC39A1	solute carrier family 39 (zinc transporter), member 1
85	DOLPP1	dolichyldiphosphatase 1
85	BAZ2A	bromodomain adjacent to zinc finger domain, 2A
85	SESN1	sestrin 1
85	ENPP5	ectonucleotide pyrophosphatase/phosphodiesterase 5 (putative)
85	SHISA5	shisa family member 5
84	TBPL1	TBP-like 1
84	EMP2	epithelial membrane protein 2
84	BICC1	BicC family RNA binding protein 1
84	SRGAP2	SLIT-ROBO Rho GTPase activating protein 2
84	SLMO2	slowmo homolog 2 (Drosophila)
84	BTBD3	BTB (POZ) domain containing 3
84	YAF2	YY1 associated factor 2
83	CCNDBP1	cyclin D-type binding-protein 1
83	KCTD20	potassium channel tetramerization domain containing 20
83	SEPHS2	selenophosphate synthetase 2
83	SUPT16H	suppressor of Ty 16 homolog (S. cerevisiae)
83	TMEM128	transmembrane protein 128
83	SIMC1	SUMO-interacting motifs containing 1
83	CDK13	cyclin-dependent kinase 13
82	VAT1	vesicle amine transport 1
82	TMEM57	transmembrane protein 57
82	PRRT2	proline-rich transmembrane protein 2
82	ARFGEF1	ADP-ribosylation factor guanine nucleotide-exchange factor 1 (brefeldin A-inhibited)
82	SLC25A38	solute carrier family 25, member 38
82	OSCAR	osteoclast associated, immunoglobulin-like receptor
81	SGTB	small glutamine-rich tetratricopeptide repeat (TPR)-containing, beta
81	FBXL2	F-box and leucine-rich repeat protein 2
81	TMEM170B	transmembrane protein 170B
81	PDE1C	phosphodiesterase 1C, calmodulin-dependent 70kDa
80	GLOD4	glyoxalase domain containing 4
80	NCOA7	nuclear receptor coactivator 7
80	LHX5	LIM homeobox 5
80	SLC50A1	solute carrier family 50 (sugar efflux transporter), member 1
80	PTH1R	parathyroid hormone 1 receptor

## Sheet: miR-204b-5p
Target Prediction Score (TPS)	Abbreviation	mRNA
100	C9orf72	chromosome 9 open reading frame 72
100	RAB22A	RAB22A, member RAS oncogene family		**** identical mature sequence to hsa-miR-204; results shown are from hsa-miR-204.
100	AP1S2	adaptor-related protein complex 1, sigma 2 subunit
100	ANKRD13A	ankyrin repeat domain 13A
99	EBF2	early B-cell factor 2
99	ACSL4	acyl-CoA synthetase long-chain family member 4
99	ZNF423	zinc finger protein 423
99	PTPRD	protein tyrosine phosphatase, receptor type, D
99	SASS6	spindle assembly 6 homolog (C. elegans)
99	SPRED1	sprouty-related, EVH1 domain containing 1
99	THSD4	thrombospondin, type I, domain containing 4
99	HOOK3	hook microtubule-tethering protein 3
99	TOX3	TOX high mobility group box family member 3
99	DMTF1	cyclin D binding myb-like transcription factor 1
99	ITPR1	inositol 1,4,5-trisphosphate receptor, type 1
99	SPRYD7	SPRY domain containing 7
99	EPHB6	EPH receptor B6
98	FRS2	fibroblast growth factor receptor substrate 2
98	NCOA7	nuclear receptor coactivator 7
98	MAPRE2	microtubule-associated protein, RP/EB family, member 2
98	ZNF654	zinc finger protein 654
98	CDK13	cyclin-dependent kinase 13
98	MGAT3	mannosyl (beta-1,4-)-glycoprotein beta-1,4-N-acetylglucosaminyltransferase
98	TCF12	transcription factor 12
98	C2orf68	chromosome 2 open reading frame 68
98	PPM1K	protein phosphatase, Mg2+/Mn2+ dependent, 1K
98	DNAJC13	DnaJ (Hsp40) homolog, subfamily C, member 13
98	INTS2	integrator complex subunit 2
98	FBN2	fibrillin 2
98	KXD1	KxDL motif containing 1
98	EVC2	Ellis van Creveld syndrome 2
97	INPP4A	inositol polyphosphate-4-phosphatase, type I, 107kDa
97	AP2A2	adaptor-related protein complex 2, alpha 2 subunit
97	FBXW7	F-box and WD repeat domain containing 7, E3 ubiquitin protein ligase
97	STXBP5	syntaxin binding protein 5 (tomosyn)
97	NR3C1	nuclear receptor subfamily 3, group C, member 1 (glucocorticoid receptor)
97	NUAK1	NUAK family, SNF1-like kinase, 1
97	EIF2AK3	eukaryotic translation initiation factor 2-alpha kinase 3
97	RHOBTB3	Rho-related BTB domain containing 3
96	TGFBR2	transforming growth factor, beta receptor II (70/80kDa)
96	SF3B1	splicing factor 3b, subunit 1, 155kDa
96	NAA15	N(alpha)-acetyltransferase 15, NatA auxiliary subunit
96	MMP16	matrix metallopeptidase 16 (membrane-inserted)
96	TPPP	tubulin polymerization promoting protein
96	NOVA1	neuro-oncological ventral antigen 1
96	CELSR3	cadherin, EGF LAG seven-pass G-type receptor 3
96	SSRP1	structure specific recognition protein 1
96	ARHGEF33	Rho guanine nucleotide exchange factor (GEF) 33
96	DNM2	dynamin 2
96	ZNF521	zinc finger protein 521
96	FARP1	FERM, RhoGEF (ARHGEF) and pleckstrin domain protein 1 (chondrocyte-derived)
96	ALCAM	activated leukocyte cell adhesion molecule
95	FAM126A	family with sequence similarity 126, member A
95	UEVLD	UEV and lactate/malate dehyrogenase domains
95	PLEKHM3	pleckstrin homology domain containing, family M, member 3
95	RPS6KC1	ribosomal protein S6 kinase, 52kDa, polypeptide 1
95	B3GNT5	UDP-GlcNAc:betaGal beta-1,3-N-acetylglucosaminyltransferase 5
95	ATP10B	ATPase, class V, type 10B
95	AFAP1	actin filament associated protein 1
95	SLC12A6	solute carrier family 12 (potassium/chloride transporter), member 6
95	ZFP91	ZFP91 zinc finger protein
95	SEC24D	SEC24 family member D
95	RTKN2	rhotekin 2
95	EDEM1	ER degradation enhancer, mannosidase alpha-like 1
95	MMGT1	membrane magnesium transporter 1
94	PLXNA2	plexin A2
94	TMEM64	transmembrane protein 64
94	RREB1	ras responsive element binding protein 1
94	GCNT2	glucosaminyl (N-acetyl) transferase 2, I-branching enzyme (I blood group)
94	SLITRK4	SLIT and NTRK-like family, member 4
94	COX5A	cytochrome c oxidase subunit Va
94	FAM175B	family with sequence similarity 175, member B
94	NDRG3	NDRG family member 3
94	KIAA1549	KIAA1549
94	KHDRBS3	KH domain containing, RNA binding, signal transduction associated 3
94	PRDM2	PR domain containing 2, with ZNF domain
94	RNF170	ring finger protein 170
94	ARCN1	archain 1
93	KLF12	Kruppel-like factor 12
93	C2CD2	C2 calcium-dependent domain containing 2
93	SCML2	sex comb on midleg-like 2 (Drosophila)
93	ARL8B	ADP-ribosylation factor-like 8B
93	DENND5A	DENN/MADD domain containing 5A
93	RELL1	RELT-like 1
93	RAB10	RAB10, member RAS oncogene family
93	RASA3	RAS p21 protein activator 3
93	EZR	ezrin
92	GAPVD1	GTPase activating protein and VPS9 domains 1
92	VGLL3	vestigial-like family member 3
92	TTYH1	tweety family member 1
92	ADCY6	adenylate cyclase 6
92	CORO1C	coronin, actin binding protein, 1C
92	GGA2	golgi-associated, gamma adaptin ear containing, ARF binding protein 2
92	NBR1	neighbor of BRCA1 gene 1
92	PTPRT	protein tyrosine phosphatase, receptor type, T
92	ZMYND8	zinc finger, MYND-type containing 8
91	DUSP19	dual specificity phosphatase 19
91	HAS2	hyaluronan synthase 2
91	CAMK1	calcium/calmodulin-dependent protein kinase I
91	AP1S3	adaptor-related protein complex 1, sigma 3 subunit
91	FAM160A2	family with sequence similarity 160, member A2
91	IGF2R	insulin-like growth factor 2 receptor
91	FOXC1	forkhead box C1
91	DCUN1D3	DCN1, defective in cullin neddylation 1, domain containing 3
91	MON2	MON2 homolog (S. cerevisiae)
91	AP3M1	adaptor-related protein complex 3, mu 1 subunit
90	HGSNAT	heparan-alpha-glucosaminide N-acetyltransferase
90	SOS1	son of sevenless homolog 1 (Drosophila)
90	PCYT1B	phosphate cytidylyltransferase 1, choline, beta
90	SHC1	SHC (Src homology 2 domain containing) transforming protein 1
90	ELL2	elongation factor, RNA polymerase II, 2
90	TANC2	tetratricopeptide repeat, ankyrin repeat and coiled-coil containing 2
90	SIRT1	sirtuin 1
90	RAP2C	RAP2C, member of RAS oncogene family
90	DMD	dystrophin
90	FAM46A	family with sequence similarity 46, member A
89	OTUD7B	OTU deubiquitinase 7B
89	IRF6	interferon regulatory factor 6
89	LATS1	large tumor suppressor kinase 1
89	HNRNPA2B1	heterogeneous nuclear ribonucleoprotein A2/B1
89	MLXIP	MLX interacting protein
89	PHF13	PHD finger protein 13
89	NRBF2	nuclear receptor binding factor 2
89	SOX14	SRY (sex determining region Y)-box 14
89	SLC16A6	solute carrier family 16, member 6
89	ABHD13	abhydrolase domain containing 13
89	COX10	cytochrome c oxidase assembly homolog 10 (yeast)
88	EPHA7	EPH receptor A7
88	RIMS2	regulating synaptic membrane exocytosis 2
88	NOP10	NOP10 ribonucleoprotein
88	CAPRIN1	cell cycle associated protein 1
88	TMEM181	transmembrane protein 181
88	SS18	synovial sarcoma translocation, chromosome 18
88	MAP3K3	mitogen-activated protein kinase kinase kinase 3
88	RERE	arginine-glutamic acid dipeptide (RE) repeats
88	KIAA2022	KIAA2022
88	CHD5	chromodomain helicase DNA binding protein 5
88	SAMD5	sterile alpha motif domain containing 5
88	ILDR2	immunoglobulin-like domain containing receptor 2
88	SGIP1	SH3-domain GRB2-like (endophilin) interacting protein 1
88	GABRG1	gamma-aminobutyric acid (GABA) A receptor, gamma 1
88	CLMP	CXADR-like membrane protein
88	ACADL	acyl-CoA dehydrogenase, long chain
87	ADORA2A	adenosine A2a receptor
87	RSPO4	R-spondin 4
87	SOCS6	suppressor of cytokine signaling 6
87	FZD4	frizzled class receptor 4
87	DLG5	discs, large homolog 5 (Drosophila)
87	C16orf72	chromosome 16 open reading frame 72
87	DHH	desert hedgehog
87	CD226	CD226 molecule
87	DPCR1	diffuse panbronchiolitis critical region 1
87	PRRX1	paired related homeobox 1
87	NBEA	neurobeachin
87	EPHA5	EPH receptor A5
87	LRP2	low density lipoprotein receptor-related protein 2
87	PID1	phosphotyrosine interaction domain containing 1
86	HNRNPUL1	heterogeneous nuclear ribonucleoprotein U-like 1
86	SOCS7	suppressor of cytokine signaling 7
86	THPO	thrombopoietin
86	LATS2	large tumor suppressor kinase 2
86	ATF6	activating transcription factor 6
86	ZFHX3	zinc finger homeobox 3
86	DDX3Y	DEAD (Asp-Glu-Ala-Asp) box helicase 3, Y-linked
86	ZNF282	zinc finger protein 282
86	ZDHHC14	zinc finger, DHHC-type containing 14
86	NR4A2	nuclear receptor subfamily 4, group A, member 2
86	NR3C2	nuclear receptor subfamily 3, group C, member 2
85	CCNT2	cyclin T2
85	KCTD1	potassium channel tetramerization domain containing 1
85	CCDC144A	coiled-coil domain containing 144A
85	XPO5	exportin 5
85	VWA8	von Willebrand factor A domain containing 8
85	VANGL1	VANGL planar cell polarity protein 1
85	SLC17A5	solute carrier family 17 (acidic sugar transporter), member 5
85	LSM5	LSM5 homolog, U6 small nuclear RNA associated (S. cerevisiae)
85	ALPL	alkaline phosphatase, liver/bone/kidney
85	HS2ST1	heparan sulfate 2-O-sulfotransferase 1
85	BCL11B	B-cell CLL/lymphoma 11B (zinc finger protein)
85	SOX11	SRY (sex determining region Y)-box 11
84	FLVCR2	feline leukemia virus subgroup C cellular receptor family, member 2
84	GDNF	glial cell derived neurotrophic factor
84	ACAT1	acetyl-CoA acetyltransferase 1
84	METAP1	methionyl aminopeptidase 1
84	NTRK2	neurotrophic tyrosine kinase, receptor, type 2
84	ZC4H2	zinc finger, C4H2 domain containing
84	LPAR1	lysophosphatidic acid receptor 1
84	LCORL	ligand dependent nuclear receptor corepressor-like
84	NAPG	N-ethylmaleimide-sensitive factor attachment protein, gamma
84	AFF1	AF4/FMR2 family, member 1
84	ANO6	anoctamin 6
84	FRAS1	Fraser syndrome 1
84	M6PR	mannose-6-phosphate receptor (cation dependent)
84	MYSM1	Myb-like, SWIRM and MPN domains 1
84	DPF1	D4, zinc and double PHD fingers family 1
84	LIG3	ligase III, DNA, ATP-dependent
84	CYYR1-AS1	tigger transposable element-derived protein 1-like
84	TPRG1L	tumor protein p63 regulated 1-like
84	SLC43A1	solute carrier family 43 (amino acid system L transporter), member 1
83	SEC22A	SEC22 vesicle trafficking protein homolog A (S. cerevisiae)
83	EPHB2	EPH receptor B2
83	ZNF335	zinc finger protein 335
83	ZBTB34	zinc finger and BTB domain containing 34
83	BTBD1	BTB (POZ) domain containing 1
83	RICTOR	RPTOR independent companion of MTOR, complex 2
83	EVA1C	eva-1 homolog C (C. elegans)
83	JARID2	jumonji, AT rich interactive domain 2
83	SLC36A4	solute carrier family 36 (proton/amino acid symporter), member 4
83	MTMR6	myotubularin related protein 6
83	PHOX2B	paired-like homeobox 2b
82	DVL3	dishevelled segment polarity protein 3
82	IL7R	interleukin 7 receptor
82	PCGF3	polycomb group ring finger 3
82	TRIP12	thyroid hormone receptor interactor 12
82	TAF5	TAF5 RNA polymerase II, TATA box binding protein (TBP)-associated factor, 100kDa
82	CHORDC1	cysteine and histidine-rich domain (CHORD) containing 1
81	CHN2	chimerin 2
81	WDR76	WD repeat domain 76
81	GNRHR	gonadotropin-releasing hormone receptor
81	ZNF367	zinc finger protein 367
81	KIAA0226	KIAA0226
81	YARS	tyrosyl-tRNA synthetase
81	RPS6KA5	ribosomal protein S6 kinase, 90kDa, polypeptide 5
81	RIOK1	RIO kinase 1
81	ZDHHC17	zinc finger, DHHC-type containing 17
80	SLC24A2	solute carrier family 24 (sodium/potassium/calcium exchanger), member 2
80	NOX4	NADPH oxidase 4
80	SLC25A24	solute carrier family 25 (mitochondrial carrier; phosphate carrier), member 24
80	JAK2	Janus kinase 2
80	COL5A3	collagen, type V, alpha 3
80	KDM4C	lysine (K)-specific demethylase 4C
80	KCNA1	potassium voltage-gated channel, shaker-related subfamily, member 1 (episodic ataxia with myokymia)
80	TRIM66	tripartite motif containing 66
80	KHDRBS1	KH domain containing, RNA binding, signal transduction associated 1
80	TMEM194B	transmembrane protein 194B

## Sheet: miR-454-3p
Target Prediction Score	Abbreviation	mRNA
100	DDX6	DEAD (Asp-Glu-Ala-Asp) box helicase 6
100	CLCN3	chloride channel, voltage-sensitive 3
100	KBTBD8	kelch repeat and BTB (POZ) domain containing 8
100	MIER1	mesoderm induction early response 1, transcriptional regulator
100	SLAIN1	SLAIN motif family, member 1
99	MB21D2	Mab-21 domain containing 2
99	ENPP5	ectonucleotide pyrophosphatase/phosphodiesterase 5 (putative)
99	MYBL1	v-myb avian myeloblastosis viral oncogene homolog-like 1
99	FBXO28	F-box protein 28
99	PLCB1	phospholipase C, beta 1 (phosphoinositide-specific)
99	CDK19	cyclin-dependent kinase 19
99	MPHOSPH9	M-phase phosphoprotein 9
99	SYBU	syntabulin (syntaxin-interacting)
99	JADE1	jade family PHD finger 1
99	CPEB1	cytoplasmic polyadenylation element binding protein 1
99	TSC1	tuberous sclerosis 1
99	CHST1	carbohydrate (keratan sulfate Gal-6) sulfotransferase 1
99	STIM2	stromal interaction molecule 2
98	ACSL4	acyl-CoA synthetase long-chain family member 4
98	HPRT1	hypoxanthine phosphoribosyltransferase 1
98	SLMAP	sarcolemma associated protein
98	WDR47	WD repeat domain 47
98	SEL1L3	sel-1 suppressor of lin-12-like 3 (C. elegans)
98	ZBTB4	zinc finger and BTB domain containing 4
98	PTPRG	protein tyrosine phosphatase, receptor type, G
98	MMGT1	membrane magnesium transporter 1
98	KDM2A	lysine (K)-specific demethylase 2A
98	LONRF3	LON peptidase N-terminal domain and ring finger 3
98	RAB9B	RAB9B, member RAS oncogene family
98	LRIG1	leucine-rich repeats and immunoglobulin-like domains 1
98	SPATA2	spermatogenesis associated 2
98	SECISBP2L	SECIS binding protein 2-like
98	SERINC3	serine incorporator 3
98	KCNA4	potassium voltage-gated channel, shaker-related subfamily, member 4
98	ATG16L1	autophagy related 16-like 1 (S. cerevisiae)
98	SMOC2	SPARC related modular calcium binding 2
98	ARAP2	ArfGAP with RhoGAP domain, ankyrin repeat and PH domain 2
98	ACBD5	acyl-CoA binding domain containing 5
98	SPG20	spastic paraplegia 20 (Troyer syndrome)
97	ZMAT3	zinc finger, matrin-type 3
97	RNF216	ring finger protein 216
97	SOCS5	suppressor of cytokine signaling 5
97	ZFYVE9	zinc finger, FYVE domain containing 9
97	ANKRD13C	ankyrin repeat domain 13C
97	SOS2	son of sevenless homolog 2 (Drosophila)
97	RFX7	regulatory factor X, 7
97	DAAM1	dishevelled associated activator of morphogenesis 1
97	WASL	Wiskott-Aldrich syndrome-like
97	CSMD1	CUB and Sushi multiple domains 1
97	ZBTB18	zinc finger and BTB domain containing 18
97	FMR1	fragile X mental retardation 1
97	SYT6	synaptotagmin VI
97	PSAP	prosaposin
97	MEMO1	mediator of cell motility 1
97	APPL1	adaptor protein, phosphotyrosine interaction, PH domain and leucine zipper containing 1
96	PRUNE2	prune homolog 2 (Drosophila)
96	CAPRIN2	caprin family member 2
96	MBNL1	muscleblind-like splicing regulator 1
96	UBE2D2	ubiquitin-conjugating enzyme E2D 2
96	RAP2C	RAP2C, member of RAS oncogene family
96	DGKE	diacylglycerol kinase, epsilon 64kDa
96	ATP6V1B2	ATPase, H+ transporting, lysosomal 56/58kDa, V1 subunit B2
96	CFL2	cofilin 2 (muscle)
96	GAREM	GRB2 associated, regulator of MAPK1
96	ULK2	unc-51 like autophagy activating kinase 2
96	NRBF2	nuclear receptor binding factor 2
96	RBBP8	retinoblastoma binding protein 8
96	WDFY3	WD repeat and FYVE domain containing 3
96	MDFIC	MyoD family inhibitor domain containing
96	SH3D19	SH3 domain containing 19
95	RNF38	ring finger protein 38
95	CDS1	CDP-diacylglycerol synthase (phosphatidate cytidylyltransferase) 1
95	LCORL	ligand dependent nuclear receptor corepressor-like
95	PXK	PX domain containing serine/threonine kinase
95	HEG1	heart development protein with EGF-like domains 1
95	TMEM159	transmembrane protein 159
95	TFCP2L1	transcription factor CP2-like 1
95	ZNF217	zinc finger protein 217
95	ST18	suppression of tumorigenicity 18, zinc finger
95	LMLN	leishmanolysin-like (metallopeptidase M8 family)
95	ACVR1	activin A receptor, type I
95	BTAF1	BTAF1 RNA polymerase II, B-TFIID transcription factor-associated, 170kDa
95	PIK3CB	phosphatidylinositol-4,5-bisphosphate 3-kinase, catalytic subunit beta
95	WEE1	WEE1 G2 checkpoint kinase
95	RBM25	RNA binding motif protein 25
94	KIAA1211	KIAA1211
94	TGFBR2	transforming growth factor, beta receptor II (70/80kDa)
94	PPARG	peroxisome proliferator-activated receptor gamma
94	THSD7A	thrombospondin, type I, domain containing 7A
94	LDLR	low density lipoprotein receptor
94	EXOC5	exocyst complex component 5
94	WNK1	WNK lysine deficient protein kinase 1
94	DYNC1LI2	dynein, cytoplasmic 1, light intermediate chain 2
94	SNX2	sorting nexin 2
94	CLIP1	CAP-GLY domain containing linker protein 1
94	VPS37A	vacuolar protein sorting 37 homolog A (S. cerevisiae)
94	JARID2	jumonji, AT rich interactive domain 2
94	MAP3K12	mitogen-activated protein kinase kinase kinase 12
94	GJA1	gap junction protein, alpha 1, 43kDa
94	PAN3	PAN3 poly(A) specific ribonuclease subunit
94	RTCA	RNA 3'-terminal phosphate cyclase
94	MFSD6	major facilitator superfamily domain containing 6
94	CEP170	centrosomal protein 170kDa
94	CBFB	core-binding factor, beta subunit
94	MID1IP1	MID1 interacting protein 1
93	STX6	syntaxin 6
93	BRWD3	bromodomain and WD repeat domain containing 3
93	LGALSL	lectin, galactoside-binding-like
93	SPOCK1	sparc/osteonectin, cwcv and kazal-like domains proteoglycan (testican) 1
93	SASH1	SAM and SH3 domain containing 1
93	SMOC1	SPARC related modular calcium binding 1
93	NPEPL1	aminopeptidase-like 1
92	ARHGAP12	Rho GTPase activating protein 12
92	LCLAT1	lysocardiolipin acyltransferase 1
92	NCKAP5	NCK-associated protein 5
92	SPEN	spen family transcriptional repressor
92	RPS6KA5	ribosomal protein S6 kinase, 90kDa, polypeptide 5
92	FBXO48	F-box protein 48
92	ERBB2IP	erbb2 interacting protein
92	FAM175B	family with sequence similarity 175, member B
92	LRP8	low density lipoprotein receptor-related protein 8, apolipoprotein e receptor
92	MDM4	MDM4, p53 regulator
91	DYNLL2	dynein, light chain, LC8-type 2
91	PXDN	peroxidasin homolog (Drosophila)
91	EPS15	epidermal growth factor receptor pathway substrate 15
91	FAM169A	family with sequence similarity 169, member A
91	UBA3	ubiquitin-like modifier activating enzyme 3
91	CD69	CD69 molecule
91	FZD6	frizzled class receptor 6
91	TET3	tet methylcytosine dioxygenase 3
91	RALGPS2	Ral GEF with PH domain and SH3 binding motif 2
91	ZFPM2	zinc finger protein, FOG family member 2
91	TROVE2	TROVE domain family, member 2
91	CHD5	chromodomain helicase DNA binding protein 5
91	BLCAP	bladder cancer associated protein
91	ADCY1	adenylate cyclase 1 (brain)
91	TBL1XR1	transducin (beta)-like 1 X-linked receptor 1
91	TMEM55A	transmembrane protein 55A
91	CCDC126	coiled-coil domain containing 126
90	IL15	interleukin 15
90	G0S2	G0/G1switch 2
90	ARHGAP1	Rho GTPase activating protein 1
90	SLC6A6	solute carrier family 6 (neurotransmitter transporter), member 6
90	ALDH3A2	aldehyde dehydrogenase 3 family, member A2
90	CBY1	chibby homolog 1 (Drosophila)
90	COL19A1	collagen, type XIX, alpha 1
90	MSMO1	methylsterol monooxygenase 1
90	C16orf70	chromosome 16 open reading frame 70
90	SMARCD2	SWI/SNF related, matrix associated, actin dependent regulator of chromatin, subfamily d, member 2
90	HS3ST5	heparan sulfate (glucosamine) 3-O-sulfotransferase 5
90	ENPP4	ectonucleotide pyrophosphatase/phosphodiesterase 4 (putative)
90	ATG2B	autophagy related 2B
90	PAK6	p21 protein (Cdc42/Rac)-activated kinase 6
90	PXYLP1	2-phosphoxylose phosphatase 1
89	CAMTA1	calmodulin binding transcription activator 1
89	UBXN2B	UBX domain protein 2B
89	NHLH2	nescient helix loop helix 2
89	TRIM37	tripartite motif containing 37
89	MYT1L	myelin transcription factor 1-like
89	LONRF1	LON peptidase N-terminal domain and ring finger 1
88	TAF4B	TAF4b RNA polymerase II, TATA box binding protein (TBP)-associated factor, 105kDa
88	PIKFYVE	phosphoinositide kinase, FYVE finger containing
88	ARHGAP21	Rho GTPase activating protein 21
88	PTP4A1	protein tyrosine phosphatase type IVA, member 1
88	MLLT6	myeloid/lymphoid or mixed-lineage leukemia (trithorax homolog, Drosophila); translocated to, 6
88	PRKAA2	protein kinase, AMP-activated, alpha 2 catalytic subunit
88	ASXL2	additional sex combs like 2 (Drosophila)
88	APCDD1	adenomatosis polyposis coli down-regulated 1
88	SLC35D1	solute carrier family 35 (UDP-GlcA/UDP-GalNAc transporter), member D1
88	ZAK	sterile alpha motif and leucine zipper containing kinase AZK
88	SULF1	sulfatase 1
88	ITGB8	integrin, beta 8
88	AGO4	argonaute RISC catalytic component 4
88	AGFG1	ArfGAP with FG repeats 1
88	TMEM50B	transmembrane protein 50B
88	PEX5L	peroxisomal biogenesis factor 5-like
88	EPC2	enhancer of polycomb homolog 2 (Drosophila)
88	POU4F1	POU class 4 homeobox 1
88	NAA30	N(alpha)-acetyltransferase 30, NatC catalytic subunit
88	ZNF711	zinc finger protein 711
87	CGGBP1	CGG triplet repeat binding protein 1
87	C5	complement component 5
87	CNOT7	CCR4-NOT transcription complex, subunit 7
87	CCDC6	coiled-coil domain containing 6
87	ITPR1	inositol 1,4,5-trisphosphate receptor, type 1
87	CMPK1	cytidine monophosphate (UMP-CMP) kinase 1, cytosolic
87	PIGA	phosphatidylinositol glycan anchor biosynthesis, class A
87	ABHD3	abhydrolase domain containing 3
87	NEUROG1	neurogenin 1
87	PRKAA1	protein kinase, AMP-activated, alpha 1 catalytic subunit
87	RAD51B	RAD51 paralog B
87	BTF3L4	basic transcription factor 3-like 4
86	SLC44A1	solute carrier family 44 (choline transporter), member 1
86	TBC1D8	TBC1 domain family, member 8 (with GRAM domain)
86	RALBP1	ralA binding protein 1
86	DLG5	discs, large homolog 5 (Drosophila)
86	INO80	INO80 complex subunit
86	NIPA1	non imprinted in Prader-Willi/Angelman syndrome 1
86	USP33	ubiquitin specific peptidase 33
86	KMT2C	lysine (K)-specific methyltransferase 2C
86	ELK3	ELK3, ETS-domain protein (SRF accessory protein 2)
86	RUNX3	runt-related transcription factor 3
86	PTEN	phosphatase and tensin homolog
86	RTN1	reticulon 1
85	LY75	lymphocyte antigen 75
85	MIER3	mesoderm induction early response 1, family member 3
85	KIF13A	kinesin family member 13A
85	HABP4	hyaluronan binding protein 4
85	DICER1	dicer 1, ribonuclease type III
85	ITFG3	integrin alpha FG-GAP repeat containing 3
85	ROBO2	roundabout, axon guidance receptor, homolog 2 (Drosophila)
85	RAPGEF4	Rap guanine nucleotide exchange factor (GEF) 4
85	ERCC4	excision repair cross-complementation group 4
85	SZRD1	SUZ RNA binding domain containing 1
85	DENND4C	DENN/MADD domain containing 4C
85	BMPR2	bone morphogenetic protein receptor, type II (serine/threonine kinase)
84	IMPDH1	IMP (inosine 5'-monophosphate) dehydrogenase 1
84	ANKIB1	ankyrin repeat and IBR domain containing 1
84	CEP55	centrosomal protein 55kDa
84	ABCB7	ATP-binding cassette, sub-family B (MDR/TAP), member 7
84	FIBIN	fin bud initiation factor homolog (zebrafish)
84	SKIDA1	SKI/DACH domain containing 1
84	ENDOD1	endonuclease domain containing 1
84	CLTC	clathrin, heavy chain (Hc)
84	FAM73B	family with sequence similarity 73, member B
84	SHANK2	SH3 and multiple ankyrin repeat domains 2
84	FSTL5	follistatin-like 5
84	C7orf55	chromosome 7 open reading frame 55
84	GRB10	growth factor receptor-bound protein 10
83	BTBD7	BTB (POZ) domain containing 7
83	NDEL1	nudE neurodevelopment protein 1-like 1
83	ARL6IP1	ADP-ribosylation factor-like 6 interacting protein 1
83	EIF4E2	eukaryotic translation initiation factor 4E family member 2
83	CLCN5	chloride channel, voltage-sensitive 5
83	MEOX2	mesenchyme homeobox 2
83	EFR3A	EFR3 homolog A (S. cerevisiae)
83	ARID4B	AT rich interactive domain 4B (RBP1-like)
83	WHSC1L1	Wolf-Hirschhorn syndrome candidate 1-like 1
83	PPP6R3	protein phosphatase 6, regulatory subunit 3
83	BRWD1	bromodomain and WD repeat domain containing 1
83	CYSLTR1	cysteinyl leukotriene receptor 1
83	RNF145	ring finger protein 145
83	NPTN	neuroplastin
82	SDC4	syndecan 4
82	MAPK1	mitogen-activated protein kinase 1
82	C11orf57	chromosome 11 open reading frame 57
82	BAG5	BCL2-associated athanogene 5
82	SLC8A1	solute carrier family 8 (sodium/calcium exchanger), member 1
82	MECP2	methyl CpG binding protein 2 (Rett syndrome)
81	GPR158	G protein-coupled receptor 158
81	DIAPH3	diaphanous-related formin 3
81	PLAA	phospholipase A2-activating protein
81	FAM179B	family with sequence similarity 179, member B
81	PDGFRA	platelet-derived growth factor receptor, alpha polypeptide
81	THOP1	thimet oligopeptidase 1
81	MAT2B	methionine adenosyltransferase II, beta
81	DCBLD2	discoidin, CUB and LCCL domain containing 2
81	MBD2	methyl-CpG binding domain protein 2
81	HIVEP2	human immunodeficiency virus type I enhancer binding protein 2
80	GABRR1	gamma-aminobutyric acid (GABA) A receptor, rho 1
80	UBE3B	ubiquitin protein ligase E3B
80	PHF20	PHD finger protein 20
80	ZFYVE26	zinc finger, FYVE domain containing 26
80	SLC12A7	solute carrier family 12 (potassium/chloride transporter), member 7
80	NUS1	nuclear undecaprenyl pyrophosphate synthase 1 homolog (S. cerevisiae)
80	DSEL	dermatan sulfate epimerase-like
80	SNX5	sorting nexin 5
80	R3HDM1	R3H domain containing 1
80	LRP6	low density lipoprotein receptor-related protein 6
80	CNOT4	CCR4-NOT transcription complex, subunit 4
80	DLL1	delta-like 1 (Drosophila)

## Sheet: miR-486-5p
Target Prediction Score (TPS)	Abbreviation	mRNA
100	BTAF1	BTAF1 RNA polymerase II, B-TFIID transcription factor-associated, 170kDa
99	ABHD17B	abhydrolase domain containing 17B
99	SNRPD1	small nuclear ribonucleoprotein D1 polypeptide 16kDa
97	ARID4B	AT rich interactive domain 4B (RBP1-like)
97	DCC	deleted in colorectal carcinoma
96	LMTK2	lemur tyrosine kinase 2
96	ADAMTSL1	ADAMTS-like 1
96	PYCR2	pyrroline-5-carboxylate reductase family, member 2
96	TOB1	transducer of ERBB2, 1
96	CADM1	cell adhesion molecule 1
96	SLC10A7	solute carrier family 10, member 7
96	FOXO1	forkhead box O1
95	COPS7B	COP9 signalosome subunit 7B
95	ZNF331	zinc finger protein 331
95	ATXN7L3	ataxin 7-like 3
95	CNTNAP4	contactin associated protein-like 4
95	CTDSPL2	CTD (carboxy-terminal domain, RNA polymerase II, polypeptide A) small phosphatase like 2
94	SLC12A5	solute carrier family 12 (potassium/chloride transporter), member 5
94	ARHGAP5	Rho GTPase activating protein 5
93	LINGO4	leucine rich repeat and Ig domain containing 4
93	MARK1	MAP/microtubule affinity-regulating kinase 1
92	NR2C2	nuclear receptor subfamily 2, group C, member 2
92	MST4	serine/threonine protein kinase MST4
92	MXI1	MAX interactor 1, dimerization protein
91	CCDC85C	coiled-coil domain containing 85C
91	CREBRF	CREB3 regulatory factor
91	PTPN12	protein tyrosine phosphatase, non-receptor type 12
91	ST5	suppression of tumorigenicity 5
91	HAT1	histone acetyltransferase 1
91	SP5	Sp5 transcription factor
91	NEUROD6	neuronal differentiation 6
90	PTEN	phosphatase and tensin homolog
90	BTBD3	BTB (POZ) domain containing 3
90	PIK3R1	phosphoinositide-3-kinase, regulatory subunit 1 (alpha)
90	PLAGL2	pleiomorphic adenoma gene-like 2
89	NCKAP5	NCK-associated protein 5
89	DERL1	derlin 1
88	TRIM36	tripartite motif containing 36
87	C19orf73	chromosome 19 open reading frame 73
87	BCORL1	BCL6 corepressor-like 1
87	SMOC1	SPARC related modular calcium binding 1
87	FAHD1	fumarylacetoacetate hydrolase domain containing 1
87	MCMDC2	minichromosome maintenance domain containing 2
86	VANGL1	VANGL planar cell polarity protein 1
85	CNKSR2	connector enhancer of kinase suppressor of Ras 2
85	RBPJ	recombination signal binding protein for immunoglobulin kappa J region
85	PDZRN3	PDZ domain containing ring finger 3
84	CD247	CD247 molecule
84	GPR153	G protein-coupled receptor 153
84	CCDC14	coiled-coil domain containing 14
84	COL4A3BP	collagen, type IV, alpha 3 (Goodpasture antigen) binding protein
83	DOCK3	dedicator of cytokinesis 3
83	NCOA6	nuclear receptor coactivator 6
82	MATN2	matrilin 2
80	FGF13	fibroblast growth factor 13
80	EPHA3	EPH receptor A3
80	STK4	serine/threonine kinase 4
80	PIK3AP1	phosphoinositide-3-kinase adaptor protein 1
80	TRNT1	tRNA nucleotidyl transferase, CCA-adding, 1

## Sheet: Shared targets 
	Late Gestation mRNA targets
miRNA	mRNA Abbreviation	mRNA	miRNA Regulation
miR-454	ACSL4	acyl-CoA synthetase long-chain family member 4	-
miR-204b	ACSL4	acyl-CoA synthetase long-chain family member 4	+
miR-133b	ARHGAP12	Rho GTPase activating protein 12	-
miR-454	ARHGAP12	Rho GTPase activating protein 12	-
miR-486	ARID4B	AT rich interactive domain 4B (RBP1-like)	+
miR-454	ARID4B	AT rich interactive domain 4B (RBP1-like)	-
miR-486	BTAF1	BTAF1 RNA polymerase II, B-TFIID transcription factor-associated, 170kDa	+
miR-454	BTAF1	BTAF1 RNA polymerase II, B-TFIID transcription factor-associated, 170kDa	-
miR-133b	BTBD3	BTB (POZ) domain containing 3	-
miR-486	BTBD3	BTB (POZ) domain containing 3	+
miR-133b	CDK13	cyclin-dependent kinase 13	-
miR-204b	CDK13	cyclin-dependent kinase 13	+
miR-454	CHD5	chromodomain helicase DNA binding protein 5	-
miR-204b	CHD5	chromodomain helicase DNA binding protein 5	+
miR-133b	CMPK1	cytidine monophosphate (UMP-CMP) kinase 1, cytosolic	-
miR-454	CMPK1	cytidine monophosphate (UMP-CMP) kinase 1, cytosolic	-
miR-454	DLG5	discs, large homolog 5 (Drosophila)	-
miR-204b	DLG5	discs, large homolog 5 (Drosophila)	+
miR-133b	EBF2	early B-cell factor 2	-
miR-204b	EBF2	early B-cell factor 2	+
miR-133b	EDEM1	ER degradation enhancer, mannosidase alpha-like 1	-
miR-204b	EDEM1	ER degradation enhancer, mannosidase alpha-like 1	+
miR-133b	ENPP5	ectonucleotide pyrophosphatase/phosphodiesterase 5 (putative)	-
miR-454	ENPP5	ectonucleotide pyrophosphatase/phosphodiesterase 5 (putative)	-
miR-454	FAM175B	family with sequence similarity 175, member B	-
miR-204b	FAM175B	family with sequence similarity 175, member B	+
miR-133b	HS2ST1	heparan sulfate 2-O-sulfotransferase 1	-
miR-204b	HS2ST1	heparan sulfate 2-O-sulfotransferase 1	+
miR-454	ITPR1	inositol 1,4,5-trisphosphate receptor, type 1	-
miR-204b	ITPR1	inositol 1,4,5-trisphosphate receptor, type 1	+
miR-454	JARID2	jumonji, AT rich interactive domain 2	-
miR-204b	JARID2	jumonji, AT rich interactive domain 2	+
miR-454	LCORL	ligand dependent nuclear receptor corepressor-like	-
miR-204b	LCORL	ligand dependent nuclear receptor corepressor-like	+
miR-454	MMGT1	membrane magnesium transporter 1	-
miR-204b	MMGT1	membrane magnesium transporter 1	+
miR-486	NCKAP5	NCK-associated protein 5	+
miR-454	NCKAP5	NCK-associated protein 5	-
miR-133b	NCOA7	nuclear receptor coactivator 7	-
miR-204b	NCOA7	nuclear receptor coactivator 7	+
miR-454	NRBF2	nuclear receptor binding factor 2	-
miR-204b	NRBF2	nuclear receptor binding factor 2	+
miR-133b	PAN3	PAN3 poly(A) specific ribonuclease subunit	-
miR-454	PAN3	PAN3 poly(A) specific ribonuclease subunit	-
miR-486	PTEN	phosphatase and tensin homolog	+
miR-454	PTEN	phosphatase and tensin homolog	-
miR-454	RAP2C	RAP2C, member of RAS oncogene family	-
miR-204b	RAP2C	RAP2C, member of RAS oncogene family	+
miR-454	RPS6KA5	ribosomal protein S6 kinase, 90kDa, polypeptide 5	-
miR-204b	RPS6KA5	ribosomal protein S6 kinase, 90kDa, polypeptide 5	+
miR-486	SMOC1	SPARC related modular calcium binding 1	+
miR-454	SMOC1	SPARC related modular calcium binding 1	-
miR-133b	TET3	tet methylcytosine dioxygenase 3	-
miR-454	TET3	tet methylcytosine dioxygenase 3	-
miR-454	TGFBR2	transforming growth factor, beta receptor II (70/80kDa)	-
miR-204b	TGFBR2	transforming growth factor, beta receptor II (70/80kDa)	+
miR-486	VANGL1	VANGL planar cell polarity protein 1	+
miR-204b	VANGL1	VANGL planar cell polarity protein 1	+
