# Supplementary material for: Evaluation of circulating miRNAs during late pregnancy in the mare
Source: PLoS One. 2017 Apr 7;12(4):e0175045. doi: 10.1371/journal.pone.0175045 (PMC5384662; doi:10.1371/journal.pone.0175045)
Supplement: S3 File — Ingenuity Pathway Analysis (IPA) was used to predict canonical pathways affected by putative mRNA targets of differentially regulated miRNAs. Putative mRNA targets were identified using miRDB [15], and mRNAs with a predicted target score of ≥80 were pooled and analyzed via IPA core analysis. (XLS) [file pone.0175045.s003.xls]

## Sheet: late pregnancy (miR-374b)
© 2000-2016 QIAGEN. All rights reserved.
	miRNAs evaluated - miR-374b
Ingenuity Canonical Pathways	-log(p-value)	Molecules
VDR/RXR Activation	4.28	HOXA10,NCOA1,CEBPB,IGFBP3,HR,GADD45A,SP1
tRNA Splicing	2.93	PDE7B,PDE4D,PDE4B,PDE10A
Axonal Guidance Signaling	2.39	FGFR2,HERC2,WNT3,MME,WNT5A,PAPPA,ITGA2,SLIT3,NTF3,ADAM10,SOS1,GNB2,NCK1
TGF-β Signaling	2.31	PITX2,SMAD2,ZNF423,SOS1,ACVR2B
Insulin Receptor Signaling	2.1	FGFR2,OCRL,PTEN,VAMP2,SOS1,NCK1
GABA Receptor Signaling	2.01	GABRG2,GABRA1,ABAT,GABRG1
Regulation of the Epithelial-Mesenchymal Transition Pathway	2.01	FGFR2,WNT3,WNT5A,SMAD2,PARD6B,SOS1,FGF9
ErbB2-ErbB3 Signaling	1.97	FGFR2,PTEN,SP1,SOS1
Relaxin Signaling	1.96	FGFR2,PDE7B,PDE4D,PDE4B,PDE10A,GNB2
Paxillin Signaling	1.89	FGFR2,PTPN12,ITGA2,SOS1,NCK1
Transcriptional Regulatory Network in Embryonic Stem Cells	1.86	KAT6A,GBX2,RFX4
Neurotrophin/TRK Signaling	1.81	FGFR2,NTF3,SPRY2,SOS1
PTEN Signaling	1.76	FGFR2,OCRL,PTEN,ITGA2,SOS1
Protein Kinase A Signaling	1.68	PTPN14,EYA1,PTEN,PTPN12,PDE7B,PDE4D,PDE4B,ADD3,PDE10A,GNB2
G-Protein Coupled Receptor Signaling	1.68	FGFR2,LPAR1,PDE7B,PDE4D,PDE4B,RGS4,SOS1,PDE10A
Prolactin Signaling	1.68	FGFR2,CEBPB,SP1,SOS1
Valine Degradation I	1.67	HIBADH,ABAT
Estrogen Receptor Signaling	1.63	NCOA1,TAF4B,MED13,SOS1,TAF5L
Neuregulin Signaling	1.63	TGFA,PTEN,ITGA2,SOS1
GADD45 Signaling	1.63	CCNE2,GADD45A
β-alanine Degradation I	1.6	ABAT
HER-2 Signaling in Breast Cancer	1.6	FGFR2,CCNE2,PARD6B,SOS1
D-myo-inositol (1,3,4)-trisphosphate Biosynthesis	1.59	OCRL,PTEN
Adipogenesis pathway	1.58	KAT6A,FGFR2,WNT5A,CEBPB,ZNF423
Factors Promoting Cardiogenesis in Vertebrates	1.58	CCNE2,WNT3,SMAD2,ACVR2B
Cardiac β-adrenergic Signaling	1.56	PDE7B,PDE4D,PDE4B,PDE10A,GNB2
Glucocorticoid Receptor Signaling	1.55	FGFR2,NCOA1,SMAD2,CCL2,CEBPB,TAF4B,SOS1,TAF5L
Prostate Cancer Signaling	1.54	FGFR2,CCNE2,PTEN,SOS1
Human Embryonic Stem Cell Pluripotency	1.49	FGFR2,WNT3,WNT5A,SMAD2,NTF3
Actin Nucleation by ARP-WASP Complex	1.47	ITGA2,SOS1,NCK1
Colorectal Cancer Metastasis Signaling	1.47	FGFR2,WNT3,WNT5A,SMAD2,SOS1,MMP14,GNB2
ErbB Signaling	1.46	TGFA,FGFR2,SOS1,NCK1
Ovarian Cancer Signaling	1.45	FGFR2,WNT3,PTEN,WNT5A,FGF9
FAK Signaling	1.45	FGFR2,PTEN,ITGA2,SOS1
CDP-diacylglycerol Biosynthesis I	1.44	CDS1,AGPAT5
5-aminoimidazole Ribonucleotide Biosynthesis I	1.43	PPAT
4-aminobutyrate Degradation I	1.43	ABAT
PAK Signaling	1.42	FGFR2,ITGA2,SOS1,NCK1
Superpathway of D-myo-inositol (1,4,5)-trisphosphate Metabolism	1.41	OCRL,PTEN
CNTF Signaling	1.4	FGFR2,RPS6KA6,SOS1
SAPK/JNK Signaling	1.38	MAP4K3,FGFR2,GADD45A,SOS1
Antiproliferative Role of TOB in T Cell Signaling	1.37	CCNE2,SMAD2
Phosphatidylglycerol Biosynthesis II (Non-plastidic)	1.37	CDS1,AGPAT5
Endometrial Cancer Signaling	1.33	FGFR2,PTEN,SOS1
Glioma Signaling	1.31	TGFA,FGFR2,PTEN,SOS1
Glioblastoma Multiforme Signaling	1.3	FGFR2,WNT3,PTEN,WNT5A,SOS1
HIF1α Signaling	1.26	FGFR2,NCOA1,MAPK6,MMP14
cAMP-mediated signaling	1.23	LPAR1,PDE7B,PDE4D,PDE4B,RGS4,PDE10A
PPARα/RXRα Activation	1.23	SMAD2,NCOA6,CAND1,SOS1,ACVR2B
Glutamate Degradation III (via 4-aminobutyrate)	1.21	ABAT
Role of Wnt/GSK-3β Signaling in the Pathogenesis of Influenza	1.2	WNT3,NCOA1,WNT5A
Gustation Pathway	1.19	PDE7B,PDE4D,PDE4B,PDE10A
Natural Killer Cell Signaling	1.18	FGFR2,OCRL,SOS1,NCK1
Role of NANOG in Mammalian Embryonic Stem Cell Pluripotency	1.18	FGFR2,WNT3,WNT5A,SOS1
Gαi Signaling	1.18	LPAR1,RGS4,SOS1,GNB2
BMP signaling pathway	1.17	PITX2,ZNF423,SOS1
Ephrin Receptor Signaling	1.17	ITGA2,ADAM10,SOS1,NCK1,GNB2
PI3K/AKT Signaling	1.16	OCRL,PTEN,ITGA2,SOS1
Angiopoietin Signaling	1.15	FGFR2,SOS1,NCK1
GDNF Family Ligand-Receptor Interactions	1.15	FGFR2,SOS1,NCK1
IL-17A Signaling in Fibroblasts	1.14	CCL2,CEBPB
Chondroitin and Dermatan Biosynthesis	1.13	CSGALNACT2
Ceramide Biosynthesis	1.13	KDSR
Non-Small Cell Lung Cancer Signaling	1.13	TGFA,FGFR2,SOS1
Renal Cell Carcinoma Signaling	1.11	TGFA,FGFR2,SOS1
Hepatic Fibrosis / Hepatic Stellate Cell Activation	1.1	TGFA,FGFR2,SMAD2,CCL2,IGFBP3
Huntington's Disease Signaling	1.09	FGFR2,TCERG1,CASP12,SP1,SOS1,GNB2
Growth Hormone Signaling	1.08	FGFR2,IGFBP3,RPS6KA6
Inhibition of Matrix Metalloproteases	1.08	ADAM10,MMP14
HMGB1 Signaling	1.07	KAT6A,FGFR2,CCL2,SP1
FLT3 Signaling in Hematopoietic Progenitor Cells	1.07	FGFR2,RPS6KA6,SOS1
JAK/Stat Signaling	1.06	FGFR2,CEBPB,SOS1
Small Cell Lung Cancer Signaling	1.05	FGFR2,CCNE2,PTEN
IL-17 Signaling	1.03	FGFR2,CCL2,CEBPB
HIPPO signaling	1.03	SMAD2,WWTR1,DLG3
Role of IL-17F in Allergic Inflammatory Airway Diseases	1.03	CCL2,RPS6KA6
IL-4 Signaling	1.02	FGFR2,OCRL,SOS1
Sphingosine and Sphingosine-1-phosphate Metabolism	1.02	SGPP1
Triacylglycerol Biosynthesis	1.01	AGPAT5,PLPP3
G Beta Gamma Signaling	1	CAV2,SOS1,GNB2
FGF Signaling	0.978	FGFR2,SOS1,FGF9
PDGF Signaling	0.978	FGFR2,OCRL,SOS1
Pregnenolone Biosynthesis	0.967	CYP26B1
Chondroitin Sulfate Biosynthesis (Late Stages)	0.957	CSGALNACT2,UST
Breast Cancer Regulation by Stathmin1	0.947	FGFR2,CCNE2,UHMK1,SOS1,GNB2
Fcγ Receptor-mediated Phagocytosis in Macrophages and Monocytes	0.946	MYO5A,PTEN,NCK1
Melanocyte Development and Pigmentation Signaling	0.926	FGFR2,RPS6KA6,SOS1
Embryonic Stem Cell Differentiation into Cardiac Lineages	0.924	SP4
TR/RXR Activation	0.896	FGFR2,NCOA1,NCOA6
Regulation of eIF4 and p70S6K Signaling	0.891	FGFR2,EIF2S2,ITGA2,SOS1
Purine Nucleotides De Novo Biosynthesis II	0.885	PPAT
Integrin Signaling	0.883	FGFR2,PTEN,ITGA2,SOS1,NCK1
Assembly of RNA Polymerase II Complex	0.882	TAF4B,TAF5L
VEGF Signaling	0.877	FGFR2,EIF2S2,SOS1
UVA-Induced MAPK Signaling	0.868	FGFR2,PARP8,RPS6KA6
Virus Entry via Endocytic Pathways	0.859	FGFR2,ITGA2,CXADR
Histidine Degradation VI	0.85	CYP26B1
FcγRIIB Signaling in B Lymphocytes	0.841	FGFR2,SOS1
Chondroitin Sulfate Biosynthesis	0.829	CSGALNACT2,UST
IGF-1 Signaling	0.824	FGFR2,IGFBP3,SOS1
Fatty Acid Activation	0.818	ACSL6
Melanoma Signaling	0.816	FGFR2,PTEN
Gap Junction Signaling	0.814	FGFR2,LPAR1,SP1,SOS1
Telomerase Signaling	0.807	FGFR2,SP1,SOS1
Dermatan Sulfate Biosynthesis	0.804	CSGALNACT2,UST
Wnt/β-catenin Signaling	0.8	WNT3,WNT5A,TLE4,ACVR2B
Role of Osteoblasts, Osteoclasts and Chondrocytes in Rheumatoid Arthritis	0.796	FGFR2,WNT3,WNT5A,ITGA2,MMP14
Chondroitin Sulfate Degradation (Metazoa)	0.788	CEMIP
p53 Signaling	0.782	FGFR2,PTEN,GADD45A
MSP-RON Signaling Pathway	0.768	FGFR2,CCL2
Dermatan Sulfate Degradation (Metazoa)	0.761	CEMIP
HGF Signaling	0.758	FGFR2,ITGA2,SOS1
Ephrin A Signaling	0.757	FGFR2,ADAM10
NGF Signaling	0.743	FGFR2,RPS6KA6,SOS1
Ubiquinol-10 Biosynthesis (Eukaryotic)	0.735	CYP26B1
PCP pathway	0.735	WNT3,WNT5A
Molecular Mechanisms of Cancer	0.734	FGFR2,CCNE2,WNT3,WNT5A,SMAD2,ITGA2,SOS1
Pancreatic Adenocarcinoma Signaling	0.728	TGFA,FGFR2,SMAD2
ERK5 Signaling	0.724	MEF2D,RPS6KA6
Hypoxia Signaling in the Cardiovascular System	0.724	PTEN,UBE2D1
Fc Epsilon RI Signaling	0.721	FGFR2,OCRL,SOS1
Renin-Angiotensin Signaling	0.721	FGFR2,CCL2,SOS1
Role of Tissue Factor in Cancer	0.721	FGFR2,PTEN,RPS6KA6
Role of NFAT in Regulation of the Immune Response	0.714	FGFR2,MEF2D,SOS1,GNB2
IL-2 Signaling	0.714	FGFR2,SOS1
γ-linolenate Biosynthesis II (Animals)	0.712	ACSL6
Mitochondrial L-carnitine Shuttle Pathway	0.712	ACSL6
Thrombopoietin Signaling	0.704	FGFR2,SOS1
B Cell Receptor Signaling	0.703	FGFR2,OCRL,PTEN,SOS1
Endothelin-1 Signaling	0.697	FGFR2,CASP12,SOS1,MAPK6
Differential Regulation of Cytokine Production in Macrophages and T Helper Cells by IL-17A and IL-17F	0.69	CCL2
D-myo-inositol (1,4,5)-trisphosphate Degradation	0.69	OCRL
Role of IL-17A in Arthritis	0.684	FGFR2,CCL2
Type II Diabetes Mellitus Signaling	0.679	FGFR2,CEBPB,ACSL6
RAR Activation	0.675	PTEN,NCOA1,SMAD2,IGFBP3
EGF Signaling	0.674	FGFR2,SOS1
AMPK Signaling	0.67	FGFR2,CRTC2,PFKFB2,PPAT
DNA damage-induced 14-3-3σ Signaling	0.669	CCNE2
IL-6 Signaling	0.665	FGFR2,CEBPB,SOS1
Basal Cell Carcinoma Signaling	0.665	WNT3,WNT5A
Role of NFAT in Cardiac Hypertrophy	0.665	FGFR2,MEF2D,SOS1,GNB2
Myc Mediated Apoptosis Signaling	0.656	FGFR2,SOS1
ErbB4 Signaling	0.656	FGFR2,SOS1
1D-myo-inositol Hexakisphosphate Biosynthesis II (Mammalian)	0.649	OCRL
Gα12/13 Signaling	0.646	FGFR2,LPAR1,MEF2D
Antiproliferative Role of Somatostatin Receptor 2	0.638	FGFR2,GNB2
Endoplasmic Reticulum Stress Pathway	0.631	CASP12
GM-CSF Signaling	0.629	FGFR2,SOS1
Aryl Hydrocarbon Receptor Signaling	0.615	CCNE2,AHR,SP1
Thrombin Signaling	0.609	FGFR2,GATA3,SOS1,GNB2
Differential Regulation of Cytokine Production in Intestinal Epithelial Cells by IL-17A and IL-17F	0.596	CCL2
Estrogen-Dependent Breast Cancer Signaling	0.596	FGFR2,SP1
IL-17A Signaling in Airway Cells	0.596	FGFR2,PTEN
Hereditary Breast Cancer Signaling	0.591	FGFR2,PTEN,GADD45A
Regulation of IL-2 Expression in Activated and Anergic T Lymphocytes	0.588	SMAD2,SOS1
IL-22 Signaling	0.58	IL22
Estrogen-mediated S-phase Entry	0.58	CCNE2
Erythropoietin Signaling	0.58	FGFR2,SOS1
ATM Signaling	0.58	HERC2,GADD45A
3-phosphoinositide Degradation	0.569	OCRL,PTEN,PTPN12
IL-12 Signaling and Production in Macrophages	0.563	FGFR2,NCOA1,CEBPB
IL-3 Signaling	0.55	FGFR2,SOS1
PEDF Signaling	0.543	FGFR2,TCF12
NF-κB Activation by Viruses	0.529	FGFR2,ITGA2
Bladder Cancer Signaling	0.529	FGF9,MMP14
Superpathway of Inositol Phosphate Compounds	0.52	FGFR2,OCRL,PTEN,PTPN12
VEGF Family Ligand-Receptor Interactions	0.516	FGFR2,SOS1
Actin Cytoskeleton Signaling	0.512	FGFR2,ITGA2,SOS1,FGF9
Acute Myeloid Leukemia Signaling	0.503	FGFR2,SOS1
PPAR Signaling	0.503	NCOA1,SOS1
Fatty Acid β-oxidation I	0.499	ACSL6
Gαq Signaling	0.493	FGFR2,RGS4,GNB2
Reelin Signaling in Neurons	0.49	FGFR2,ITGA2
G Protein Signaling Mediated by Tubby	0.487	GNB2
Role of Macrophages, Fibroblasts and Endothelial Cells in Rheumatoid Arthritis	0.483	FGFR2,WNT3,WNT5A,CCL2,CEBPB
Phospholipase C Signaling	0.477	ITGA2,MEF2D,SOS1,GNB2
Cardiac Hypertrophy Signaling	0.474	FGFR2,MEF2D,SOS1,GNB2
Circadian Rhythm Signaling	0.465	BHLHE40
Granulocyte Adhesion and Diapedesis	0.461	CCL2,ITGA2,MMP14
Oncostatin M Signaling	0.455	SOS1
Stearate Biosynthesis I (Animals)	0.455	ACSL6
CDK5 Signaling	0.455	ITGA2,MAPK6
Tec Kinase Signaling	0.449	FGFR2,ITGA2,GNB2
Cell Cycle Regulation by BTG Family Proteins	0.445	CCNE2
Cholecystokinin/Gastrin-mediated Signaling	0.438	MEF2D,SOS1
Chronic Myeloid Leukemia Signaling	0.427	FGFR2,SOS1
Notch Signaling	0.426	CNTN1
Agranulocyte Adhesion and Diapedesis	0.42	CCL2,ITGA2,MMP14
Mouse Embryonic Stem Cell Pluripotency	0.417	FGFR2,SOS1
NF-κB Signaling	0.413	TGFA,FGFR2,PELI1
Thyroid Cancer Signaling	0.408	NTF3
Netrin Signaling	0.408	NCK1
Gαs Signaling	0.402	ADD3,GNB2
T Cell Receptor Signaling	0.402	FGFR2,SOS1
Neuroprotective Role of THOP1 in Alzheimer's Disease	0.4	MME
3-phosphoinositide Biosynthesis	0.398	FGFR2,PTEN,PTPN12
CREB Signaling in Neurons	0.394	FGFR2,SOS1,GNB2
Amyotrophic Lateral Sclerosis Signaling	0.392	FGFR2,CASP12
Androgen Signaling	0.392	NCOA1,GNB2
Role of Hypercytokinemia/hyperchemokinemia in the Pathogenesis of Influenza	0.391	CCL2
EIF2 Signaling	0.387	FGFR2,EIF2S2,SOS1
Dermatan Sulfate Biosynthesis (Late Stages)	0.383	UST
Role of p14/p19ARF in Tumor Suppression	0.383	FGFR2
phagosome formation	0.37	FGFR2,ITGA2
Rac Signaling	0.365	FGFR2,ITGA2
IL-9 Signaling	0.361	FGFR2
iCOS-iCOSL Signaling in T Helper Cells	0.361	FGFR2,PTEN
p38 MAPK Signaling	0.361	MEF2D,RPS6KA6
Sperm Motility	0.357	PDE4D,PDE4B
Xenobiotic Metabolism Signaling	0.355	FGFR2,AHR,NCOA1,UST
fMLP Signaling in Neutrophils	0.348	FGFR2,GNB2
RhoA Signaling	0.348	LPAR1,KTN1
Sphingosine-1-phosphate Signaling	0.344	FGFR2,CASP12
ERK/MAPK Signaling	0.34	FGFR2,ITGA2,SOS1
Cell Cycle: G2/M DNA Damage Checkpoint Regulation	0.334	GADD45A
Cancer Drug Resistance By Drug Efflux	0.334	PTEN
Cellular Effects of Sildenafil (Viagra)	0.329	PDE4D,PDE4B
CCR3 Signaling in Eosinophils	0.325	FGFR2,GNB2
D-myo-inositol (1,4,5,6)-Tetrakisphosphate Biosynthesis	0.325	PTEN,PTPN12
D-myo-inositol (3,4,5,6)-tetrakisphosphate Biosynthesis	0.325	PTEN,PTPN12
Heparan Sulfate Biosynthesis (Late Stages)	0.321	UST
PKCθ Signaling in T Lymphocytes	0.321	FGFR2,SOS1
Leukocyte Extravasation Signaling	0.319	FGFR2,ITGA2,MMP14
Role of Cytokines in Mediating Communication between Immune Cells	0.315	IL22
Docosahexaenoic Acid (DHA) Signaling	0.315	FGFR2
LPS/IL-1 Mediated Inhibition of RXR Function	0.31	NCOA1,UST,ACSL6
p70S6K Signaling	0.31	FGFR2,SOS1
Nur77 Signaling in T Lymphocytes	0.31	MEF2D
Unfolded protein response	0.31	CEBPB
P2Y Purigenic Receptor Signaling Pathway	0.306	FGFR2,GNB2
Regulation of Cellular Mechanics by Calpain Protease	0.298	ITGA2
Wnt/Ca+ pathway	0.293	WNT5A
Glutamate Receptor Signaling	0.293	HOMER1
Retinoic acid Mediated Apoptosis Signaling	0.283	PARP8
Heparan Sulfate Biosynthesis	0.278	UST
Calcium-induced T Lymphocyte Apoptosis	0.273	MEF2D
Epithelial Adherens Junction Signaling	0.267	PTEN,ACVR2B
D-myo-inositol-5-phosphate Metabolism	0.264	PTEN,PTPN12
PXR/RXR Activation	0.259	NCOA1
Pyridoxal 5'-phosphate Salvage Pathway	0.259	MAPK6
Cell Cycle: G1/S Checkpoint Regulation	0.259	CCNE2
eNOS Signaling	0.252	FGFR2,LPAR1
UVB-Induced MAPK Signaling	0.246	FGFR2
CCR5 Signaling in Macrophages	0.242	GNB2
Lymphotoxin β Receptor Signaling	0.242	FGFR2
Agrin Interactions at Neuromuscular Junction	0.242	ITGA2
IL-10 Signaling	0.237	SP1
Chemokine Signaling	0.237	CCL2
T Helper Cell Differentiation	0.233	GATA3
Role of JAK1 and JAK3 in γc Cytokine Signaling	0.233	FGFR2
TREM1 Signaling	0.23	CCL2
Glioma Invasiveness Signaling	0.23	FGFR2
Role of MAPK Signaling in the Pathogenesis of Influenza	0.23	CCL2
Caveolar-mediated Endocytosis Signaling	0.226	ITGA2
Role of PI3K/AKT Signaling in the Pathogenesis of Influenza	0.218	FGFR2
Ephrin B Signaling	0.218	GNB2
STAT3 Pathway	0.218	FGFR2
IL-15 Signaling	0.208	FGFR2
CD40 Signaling	0.204	FGFR2
Cyclins and Cell Cycle Regulation	0.204	CCNE2
Role of BRCA1 in DNA Damage Response	0.201	GADD45A

## Sheet: preg non preg
© 2000-2016 QIAGEN. All rights reserved.
	miRNAs evaluated - miR-454, miR-486-5p, miR-133b, miR-204b
Ingenuity Canonical Pathways	-log(p-value)	Molecules
STAT3 Pathway	5.35	BMPR2,TGFBR2,SOCS7,EGFR,SOCS5,JAK2,PDGFRA,MAP3K12,MAPK1,NTRK2,SOCS6,IGF2R
PPARα/RXRα Activation	4.99	PLCB1,ACADL,SOS2,JAK2,ADCY6,PRKAA1,NR2C2,SOS1,ADCY1,BMPR2,TGFBR2,NCOA6,AP2A2,PRKAA2,MAPK1,ACVR1,SHC1,CHD5
Prolactin Signaling	4.76	SOS2,SOCS7,SOCS5,JAK2,NR3C1,FRS2,MAPK1,SOCS6,PIK3R1,PIK3CB,SOS1,SHC1
PTEN Signaling	4.41	SOS2,EGFR,PTEN,PDGFRA,PIK3R1,PIK3CB,SOS1,IGF2R,BMPR2,TGFBR2,MAPK1,NTRK2,FOXO1,SHC1
IGF-1 Signaling	4.32	GRB10,SOS2,SOCS5,JAK2,PIK3R1,PIK3CB,SOS1,SOCS7,FRS2,MAPK1,SOCS6,FOXO1,SHC1
Glioblastoma Multiforme Signaling	4.14	PLCB1,SOS2,EGFR,PTEN,PDGFRA,PIK3R1,PIK3CB,SOS1,FZD4,FRS2,MAPK1,FZD6,ITPR1,TSC1,FOXO1,SHC1
JAK/Stat Signaling	4.05	SOS2,SOCS7,SOCS5,JAK2,FRS2,MAPK1,SOCS6,PIK3R1,PIK3CB,SOS1,SHC1
CTLA4 Signaling in Cytotoxic T Lymphocytes	4.03	AP1S3,CLTA,JAK2,CLTC,FRS2,AP2A2,PPP2CB,AP1S2,PIK3R1,CD247,PIK3CB,PPP2CA
PAK Signaling	3.94	SOS2,PAK6,PDGFRA,FRS2,EPHA3,MAPK1,PIK3R1,WASL,PIK3CB,SOS1,SHC1,CFL2
Glioma Signaling	3.59	SOS2,EGFR,PTEN,PDGFRA,CAMK1,FRS2,MAPK1,PIK3R1,PIK3CB,SOS1,SHC1,IGF2R
GNRH Signaling	3.52	PLCB1,SOS2,EGFR,ADCY6,MAP3K12,SOS1,ADCY1,PAK6,DNM2,GNRHR,MAPK1,ITPR1,MAP3K3
ErbB2-ErbB3 Signaling	3.41	SOS2,PTEN,FRS2,MAPK1,PIK3R1,PIK3CB,FOXO1,SOS1,SHC1
EGF Signaling	3.41	SOS2,EGFR,FRS2,MAPK1,ITPR1,PIK3R1,PIK3CB,SOS1,SHC1
Renin-Angiotensin Signaling	3.24	ADCY1,SOS2,JAK2,PAK6,ADCY6,FRS2,MAPK1,ITPR1,PIK3R1,PIK3CB,SOS1,SHC1
Insulin Receptor Signaling	3.2	GRB10,SOS2,PTEN,JAK2,PIK3R1,PIK3CB,SOS1,SGK1,FRS2,MAPK1,TSC1,FOXO1,SHC1
Mouse Embryonic Stem Cell Pluripotency	3.15	BMPR2,SOS2,JAK2,FRS2,MAPK1,FZD6,PIK3R1,PIK3CB,SOS1,DVL3,FZD4
PI3K/AKT Signaling	3.14	SOS2,PTEN,JAK2,PPP2CB,MAPK1,PIK3R1,TSC1,PIK3CB,FOXO1,SOS1,SHC1,PPP2CA
GDNF Family Ligand-Receptor Interactions	3.05	GDNF,SOS2,FRS2,MAPK1,ITPR1,PIK3R1,PIK3CB,SOS1,SHC1
Telomerase Signaling	3.05	SOS2,EGFR,FRS2,ELK3,PPP2CB,MAPK1,PIK3R1,PIK3CB,SOS1,SHC1,PPP2CA
Non-Small Cell Lung Cancer Signaling	3.01	SOS2,EGFR,FRS2,MAPK1,ITPR1,PIK3R1,PIK3CB,SOS1,STK4
3-phosphoinositide Biosynthesis	2.99	MTMR4,EGFR,PTEN,PDGFRA,PTPRO,PIKFYVE,PIK3R1,PIK3CB,ALPL,PPM1K,PTPN12,FRS2,SACM1L,MTMR6,PXYLP1
Superpathway of Inositol Phosphate Compounds	2.97	PLCB1,MTMR4,EGFR,PTEN,TMEM55A,PDGFRA,PTPRO,PIKFYVE,PIK3R1,PIK3CB,ALPL,PPM1K,PTPN12,FRS2,SACM1L,MTMR6,PXYLP1
Melanocyte Development and Pigmentation Signaling	2.93	ADCY1,RPS6KA5,SOS2,ADCY6,FRS2,MAPK1,PIK3R1,PIK3CB,SOS1,SHC1
Glucocorticoid Receptor Signaling	2.89	SOS2,JAK2,SMARCD1,PRKAA1,TAF4B,NR3C2,PIK3R1,TAF5,SMARCD2,PIK3CB,SOS1,TGFBR2,DPF1,SGK1,NR3C1,FRS2,PRKAA2,MAPK1,CD247,SHC1
Thrombopoietin Signaling	2.88	JAK2,FRS2,MAPK1,PIK3R1,PIK3CB,SOS1,SHC1,THPO
ErbB Signaling	2.86	SOS2,EGFR,PAK6,FRS2,MAPK1,PIK3R1,PIK3CB,FOXO1,SOS1,SHC1
Growth Hormone Signaling	2.85	RPS6KA5,SOCS7,SOCS5,JAK2,FRS2,MAPK1,SOCS6,PIK3R1,PIK3CB
Regulation of the Epithelial-Mesenchymal Transition Pathway	2.85	SOS2,EGFR,JAK2,RBPJ,PIK3R1,PIK3CB,SOS1,FZD4,TGFBR2,FRS2,MAML1,MAPK1,FGF13,FZD6,DVL3
Leptin Signaling in Obesity	2.74	ADCY1,PLCB1,JAK2,ADCY6,FRS2,MAPK1,PIK3R1,PIK3CB,FOXO1
Role of JAK1 and JAK3 in γc Cytokine Signaling	2.71	IL15,JAK2,IL7R,FRS2,MAPK1,PIK3R1,PIK3CB,SHC1
Role of NANOG in Mammalian Embryonic Stem Cell Pluripotency	2.67	BMPR2,SOS2,JAK2,FRS2,MAPK1,FZD6,PIK3R1,PIK3CB,SOS1,SHC1,FZD4
IL-4 Signaling	2.67	SOS2,JAK2,NR3C1,FRS2,NR3C2,PIK3R1,PIK3CB,SOS1,SHC1
TGF-β Signaling	2.64	BMPR2,TGFBR2,SOS2,ZNF423,RUNX3,MAPK1,SOS1,ACVR1,ZFYVE9
Human Embryonic Stem Cell Pluripotency	2.62	BMPR2,TGFBR2,ZIC3,PDGFRA,FRS2,FZD6,NTRK2,PIK3R1,PIK3CB,FOXO1,ACVR1,FZD4
Huntington's Disease Signaling	2.6	PLCB1,SOS2,EGFR,CLTC,PIK3R1,ZDHHC17,PIK3CB,SOS1,CLTA,SGK1,DNM2,FRS2,AP2A2,MAPK1,NAPG,ITPR1,SHC1
HER-2 Signaling in Breast Cancer	2.6	SOS2,EGFR,FRS2,ITGB8,PIK3R1,TSC1,PIK3CB,FOXO1,SOS1
GM-CSF Signaling	2.56	SOS2,JAK2,FRS2,MAPK1,PIK3R1,PIK3CB,SOS1,SHC1
FGF Signaling	2.54	RPS6KA5,SOS2,FRS2,MAPK1,FGF13,ITPR1,PIK3R1,PIK3CB,SOS1
PDGF Signaling	2.54	SOS2,JAK2,PDGFRA,FRS2,MAPK1,PIK3R1,PIK3CB,SOS1,SHC1
Type II Diabetes Mellitus Signaling	2.54	ACSL4,SOCS7,SOCS5,PRKAA1,FRS2,PRKAA2,MAPK1,SOCS6,PIK3R1,PPARG,PIK3CB
Colorectal Cancer Metastasis Signaling	2.53	SOS2,EGFR,JAK2,ADCY6,PIK3R1,PIK3CB,SOS1,FZD4,ADCY1,TGFBR2,APPL1,FRS2,DCC,MAPK1,FZD6,LRP6,MMP16
CNTF Signaling	2.45	RPS6KA5,JAK2,FRS2,MAPK1,PIK3R1,PIK3CB,SOS1
Ephrin A Signaling	2.45	FRS2,EPHA3,EPHA5,EPHA7,PIK3R1,PIK3CB,CFL2
Wnt/β-catenin Signaling	2.45	FZD4,BMPR2,TGFBR2,APPL1,SOX11,SOX14,PPP2CB,FZD6,LRP6,ACVR1,DVL3,GJA1,PPP2CA
Neurotrophin/TRK Signaling	2.45	SOS2,FRS2,MAPK1,NTRK2,PIK3R1,PIK3CB,SOS1,SHC1
Role of JAK2 in Hormone-like Cytokine Signaling	2.43	SOCS7,SOCS5,JAK2,SOCS6,SHC1
Acute Phase Response Signaling	2.41	SOS2,FTL,SOCS5,JAK2,C5,PIK3R1,PIK3CB,SOS1,SOCS7,NR3C1,MAPK1,SOCS6,SHC1
p70S6K Signaling	2.4	PLCB1,SOS2,EGFR,FRS2,PPP2CB,MAPK1,PIK3R1,PIK3CB,SOS1,SHC1,PPP2CA
AMPK Signaling	2.4	SMARCD1,PRKAA1,PIK3R1,SMARCD2,PIK3CB,DPF1,FRS2,PRKAA2,MAPK1,PPP2CB,TSC1,FOXO1,SIRT1,PPP2CA
Role of NFAT in Cardiac Hypertrophy	2.38	PLCB1,SOS2,ADCY6,SLC8A1,PIK3R1,PIK3CB,SOS1,ADCY1,TGFBR2,CAMK1,FRS2,MAPK1,ITPR1,SHC1
Adipogenesis pathway	2.35	TBL1XR1,BMPR2,FBXW7,HAT1,ZNF423,FZD6,PPARG,FOXO1,FZD4,SIRT1,RPS6KC1
Erythropoietin Signaling	2.34	SOS2,JAK2,FRS2,MAPK1,PIK3R1,PIK3CB,SOS1,SHC1
Ephrin Receptor Signaling	2.32	SOS2,JAK2,EPHB6,EPHA3,EPHA7,EPHB2,WASL,SOS1,CFL2,PAK6,MAPK1,EPHA5,SHC1
Regulation of eIF4 and p70S6K Signaling	2.31	SOS2,AGO1,FRS2,PPP2CB,MAPK1,EIF4A1,PIK3R1,PIK3CB,SOS1,SHC1,PPP2CA,AGO4
Endometrial Cancer Signaling	2.29	SOS2,PTEN,FRS2,MAPK1,PIK3R1,PIK3CB,SOS1
IL-2 Signaling	2.29	SOS2,FRS2,MAPK1,PIK3R1,PIK3CB,SOS1,SHC1
NGF Signaling	2.29	RPS6KA5,SOS2,FRS2,MAP3K12,MAPK1,PIK3R1,PIK3CB,SOS1,MAP3K3,SHC1
FAK Signaling	2.29	SOS2,EGFR,PTEN,PAK6,FRS2,MAPK1,PIK3R1,PIK3CB,SOS1
FLT3 Signaling in Hematopoietic Progenitor Cells	2.25	RPS6KA5,SOS2,FRS2,MAPK1,PIK3R1,PIK3CB,SOS1,SHC1
Molecular Mechanisms of Cancer	2.24	PLCB1,SOS2,JAK2,ADCY6,RBPJ,PIK3R1,PIK3CB,DHH,SOS1,FZD4,ADCY1,BMPR2,TGFBR2,HAT1,RALBP1,PAK6,FRS2,MAPK1,FZD6,LRP6,FOXO1,SHC1
IL-3 Signaling	2.21	JAK2,FRS2,MAPK1,PIK3R1,PIK3CB,FOXO1,SOS1,SHC1
Role of Tissue Factor in Cancer	2.21	PLCB1,RPS6KA5,EGFR,PTEN,JAK2,FRS2,MAPK1,PIK3R1,PIK3CB,CFL2
ERK/MAPK Signaling	2.2	SOS2,RAPGEF4,PIK3R1,PPARG,PIK3CB,SOS1,RPS6KA5,PAK6,FRS2,ELK3,MAPK1,PPP2CB,SHC1,PPP2CA
Axonal Guidance Signaling	2.19	SOS2,EPHA3,PIK3R1,PIK3CB,FRS2,DCC,FZD6,EPHA5,NTRK2,PLXNA2,PLCB1,ROBO2,EPHB6,EPHB2,WASL,EPHA7,SOS1,CFL2,FZD4,PAK6,SHANK2,MAPK1,MYSM1,SRGAP2,SHC1
PEDF Signaling	2.18	GDNF,TCF12,FRS2,MAPK1,PIK3R1,DOCK3,PPARG,PIK3CB
SAPK/JNK Signaling	2.15	SOS2,ZAK,FRS2,MAP3K12,PIK3R1,PIK3CB,SOS1,MAP3K3,SHC1
Actin Cytoskeleton Signaling	2.14	SOS2,EZR,PIKFYVE,PIK3R1,WASL,PIK3CB,SOS1,CFL2,MYH9,PAK6,FRS2,MAPK1,FGF13,DIAPH3,SHC1
Breast Cancer Regulation by Stathmin1	2.13	PLCB1,SOS2,ADCY6,PIK3R1,PIK3CB,SOS1,ADCY1,CAMK1,FRS2,PPP2CB,MAPK1,ITPR1,SHC1,PPP2CA
Neuregulin Signaling	2.12	SOS2,EGFR,PTEN,ERBIN,MAPK1,PIK3R1,SOS1,SHC1
B Cell Receptor Signaling	2.12	SOS2,PTEN,MAP3K12,PIK3R1,PIK3CB,SOS1,CFL2,PIK3AP1,FRS2,MAPK1,FOXO1,MAP3K3,SHC1
3-phosphoinositide Degradation	2.1	MTMR4,ALPL,PTEN,TMEM55A,PPM1K,PTPN12,SACM1L,PTPRO,INPP4A,MTMR6,PXYLP1
ErbB4 Signaling	2.08	SOS2,FRS2,MAPK1,PIK3R1,PIK3CB,SOS1,SHC1
D-myo-inositol-5-phosphate Metabolism	2.08	PLCB1,MTMR4,ALPL,PTEN,TMEM55A,PPM1K,PTPN12,SACM1L,PTPRO,MTMR6,PXYLP1
Gap Junction Signaling	2.07	ADCY1,PLCB1,LPAR1,SOS2,EGFR,ADCY6,FRS2,MAPK1,ITPR1,PIK3R1,PIK3CB,SOS1
Thyroid Cancer Signaling	2.05	GDNF,MAPK1,NTRK2,PPARG,SHC1
Aldosterone Signaling in Epithelial Cells	2.05	PLCB1,SOS2,DNAJC13,SGK1,FRS2,MAPK1,NR3C2,ITPR1,PIKFYVE,PIK3R1,PIK3CB,SOS1
Transcriptional Regulatory Network in Embryonic Stem Cells	2.01	LHX5,ZIC3,NEUROG1,ZFHX3,FOXC1
Paxillin Signaling	1.97	SOS2,PAK6,PTPN12,FRS2,MAPK1,ITGB8,PIK3R1,PIK3CB,SOS1
Prostate Cancer Signaling	1.95	SOS2,PTEN,FRS2,MAPK1,PIK3R1,PIK3CB,FOXO1,SOS1
IL-15 Signaling	1.89	IL15,JAK2,FRS2,MAPK1,PIK3R1,PIK3CB,SHC1
HGF Signaling	1.87	SOS2,FRS2,ELK3,MAP3K12,MAPK1,PIK3R1,PIK3CB,SOS1,MAP3K3
Clathrin-mediated Endocytosis Signaling	1.86	CLTC,ITGB8,EPHB2,PIK3R1,WASL,PIK3CB,LDLR,CLTA,DNM2,FRS2,AP2A2,FGF13,EPS15
Renal Cell Carcinoma Signaling	1.81	SOS2,PAK6,FRS2,MAPK1,PIK3R1,PIK3CB,SOS1
PCP pathway	1.79	VANGL1,FZD6,SDC4,DAAM1,DVL3,FZD4
VEGF Signaling	1.75	SOS2,FRS2,MAPK1,PIK3R1,PIK3CB,FOXO1,SOS1,SHC1
CREB Signaling in Neurons	1.74	ADCY1,PLCB1,SOS2,ADCY6,FRS2,GRID2,MAPK1,ITPR1,PIK3R1,PIK3CB,SOS1,SHC1
Natural Killer Cell Signaling	1.74	SOS2,PAK6,FRS2,MAPK1,PIK3R1,CD247,PIK3CB,SOS1,SHC1
Virus Entry via Endocytic Pathways	1.7	CLTA,DNM2,CLTC,FRS2,AP2A2,ITGB8,PIK3R1,PIK3CB
UVB-Induced MAPK Signaling	1.66	RPS6KA5,EGFR,FRS2,MAPK1,PIK3R1,PIK3CB
GABA Receptor Signaling	1.66	ADCY1,GABRR1,ADCY6,AP2A2,SLC6A1,GABRG1
Cancer Drug Resistance By Drug Efflux	1.65	PTEN,MAPK1,PIK3R1,PIK3CB,FOXO1
D-myo-inositol (1,4,5,6)-Tetrakisphosphate Biosynthesis	1.62	MTMR4,ALPL,PTEN,PPM1K,PTPN12,SACM1L,PTPRO,MTMR6,PXYLP1
D-myo-inositol (3,4,5,6)-tetrakisphosphate Biosynthesis	1.62	MTMR4,ALPL,PTEN,PPM1K,PTPN12,SACM1L,PTPRO,MTMR6,PXYLP1
Integrin Signaling	1.61	SOS2,PTEN,ARHGAP5,ITGB8,PIKFYVE,PIK3R1,WASL,PIK3CB,SOS1,PAK6,FRS2,MAPK1,SHC1
Oncostatin M Signaling	1.6	JAK2,MAPK1,SOS1,SHC1
PKCθ Signaling in T Lymphocytes	1.6	SOS2,FRS2,MAP3K12,MAPK1,PIK3R1,CD247,PIK3CB,SOS1,MAP3K3
eNOS Signaling	1.6	ADCY1,LPAR1,ADCY6,DNM2,PRKAA1,FRS2,PRKAA2,ITPR1,PIK3R1,PIK3CB
ILK Signaling	1.58	RPS6KA5,PTEN,FRS2,RICTOR,PPP2CB,MAPK1,ITGB8,PIK3R1,PIK3CB,CFL2,MYH9,PPP2CA
G Beta Gamma Signaling	1.58	ADCY1,SOS2,EGFR,DNM2,MAPK1,SOS1,SHC1
VEGF Family Ligand-Receptor Interactions	1.58	SOS2,FRS2,MAPK1,PIK3R1,PIK3CB,SOS1,SHC1
DNA Methylation and Transcriptional Repression Signaling	1.57	MECP2,ARID4B,MBD2
Factors Promoting Cardiogenesis in Vertebrates	1.55	BMPR2,TGFBR2,FZD6,NOX4,LRP6,ACVR1,FZD4
Myc Mediated Apoptosis Signaling	1.55	SOS2,FRS2,PIK3R1,PIK3CB,SOS1,SHC1
mTOR Signaling	1.55	RPS6KA5,PRKAA1,FRS2,PRKAA2,RICTOR,PPP2CB,MAPK1,EIF4A1,PIK3R1,TSC1,PIK3CB,PPP2CA
FcγRIIB Signaling in B Lymphocytes	1.52	FRS2,PIK3R1,PIK3CB,SOS1,SHC1
G-Protein Coupled Receptor Signaling	1.47	PLCB1,SOS2,LPAR1,ADORA2A,ADCY6,RAPGEF4,PIK3R1,PIK3CB,SOS1,ADCY1,PTH1R,FRS2,MAPK1,PDE1C,SHC1
Neuropathic Pain Signaling In Dorsal Horn Neurons	1.47	PLCB1,CAMK1,FRS2,MAPK1,ITPR1,NTRK2,PIK3R1,PIK3CB
Thrombin Signaling	1.46	ADCY1,PLCB1,EGFR,ADCY6,CAMK1,FRS2,MAPK1,ITPR1,PIK3R1,PIK3CB,SOS1,SHC1
Xenobiotic Metabolism Signaling	1.46	FTL,HS2ST1,MAP3K12,PIK3R1,PIK3CB,ALDH3A2,HS3ST5,CAMK1,FRS2,PPP2CB,MAPK1,CHST1,MAP3K3,EIF2AK3,PPP2CA
Melanoma Signaling	1.46	PTEN,FRS2,MAPK1,PIK3R1,PIK3CB
Rac Signaling	1.41	PAK6,FRS2,MAPK1,NOX4,PIKFYVE,PIK3R1,PIK3CB,CFL2
Angiopoietin Signaling	1.4	PAK6,FRS2,PIK3R1,PIK3CB,FOXO1,SOS1
Endothelin-1 Signaling	1.39	ADCY1,PLCB1,ADCY6,FRS2,MAPK1,ITPR1,ABHD3,PIK3R1,PIK3CB,SOS1,SHC1
Ketogenesis	1.39	ACAT1,HMGCLL1
IL-17A Signaling in Airway Cells	1.38	PTEN,JAK2,FRS2,MAPK1,PIK3R1,PIK3CB
Pancreatic Adenocarcinoma Signaling	1.38	TGFBR2,EGFR,JAK2,RALBP1,FRS2,MAPK1,PIK3R1,PIK3CB
EIF2 Signaling	1.37	SOS2,AGO1,FRS2,MAPK1,EIF4A1,PIK3R1,PIK3CB,SOS1,EIF2AK3,SHC1,AGO4
Protein Kinase A Signaling	1.36	PTPRZ1,PLCB1,PTEN,ADCY6,PTPRO,PTPRT,DHH,ADCY1,TGFBR2,PTPRK,PTPRD,PTPN12,PTP4A1,PTPRG,DCC,MAPK1,ITPR1,PDE1C,AKAP9
Regulation of IL-2 Expression in Activated and Anergic T Lymphocytes	1.35	TGFBR2,SOS2,TOB1,MAPK1,CD247,SOS1
Sphingosine-1-phosphate Signaling	1.32	ADCY1,PLCB1,ADCY6,PDGFRA,FRS2,MAPK1,PIK3R1,PIK3CB
Ovarian Cancer Signaling	1.32	EGFR,PTEN,FRS2,MAPK1,FZD6,PIK3R1,PIK3CB,FZD4,GJA1
Epithelial Adherens Junction Signaling	1.32	BMPR2,TGFBR2,EGFR,DLL1,PTEN,CLIP1,WASL,ACVR1,MYH9
Dermatan Sulfate Biosynthesis (Late Stages)	1.31	HS2ST1,HS3ST5,CHST1,DSEL
Cholecystokinin/Gastrin-mediated Signaling	1.3	PLCB1,SOS2,EGFR,MAPK1,ITPR1,SOS1,SHC1
UVA-Induced MAPK Signaling	1.3	PLCB1,RPS6KA5,EGFR,FRS2,MAPK1,PIK3R1,PIK3CB
Antiproliferative Role of TOB in T Cell Signaling	1.27	TGFBR2,TOB1,MAPK1
PI3K Signaling in B Lymphocytes	1.27	PLCB1,PTEN,PIK3AP1,MAPK1,ITPR1,PIK3R1,PIK3CB,ATF6
Germ Cell-Sertoli Cell Junction Signaling	1.26	TGFBR2,PAK6,FRS2,MAP3K12,MAPK1,PIK3R1,WASL,PIK3CB,MAP3K3,CFL2
Chronic Myeloid Leukemia Signaling	1.26	TGFBR2,SOS2,FRS2,MAPK1,PIK3R1,PIK3CB,SOS1
ERK5 Signaling	1.24	RPS6KA5,EGFR,SGK1,WNK1,MAP3K3
Systemic Lupus Erythematosus Signaling	1.24	LSM5,SOS2,FRS2,MAPK1,SNRPD1,C5,PIK3R1,CD247,HNRNPA2B1,PIK3CB,SOS1,SF3B4
Hematopoiesis from Multipotent Stem Cells	1.24	IL15,THPO
CCR3 Signaling in Eosinophils	1.24	PLCB1,PAK6,FRS2,MAPK1,ITPR1,PIK3R1,PIK3CB,CFL2
IL-6 Signaling	1.22	SOS2,JAK2,FRS2,MAPK1,PIK3R1,PIK3CB,SOS1,SHC1
Estrogen Receptor Signaling	1.21	SOS2,NR3C1,TAF4B,MAPK1,TAF5,SOS1,SHC1,SPEN
HIPPO signaling	1.2	LATS1,LATS2,PPP2CB,DLG5,STK4,PPP2CA
Guanine and Guanosine Salvage I	1.19	HPRT1
Signaling by Rho Family GTPases	1.18	EZR,MAP3K12,NOX4,PIKFYVE,PIK3R1,WASL,PIK3CB,CFL2,CLIP1,PAK6,FRS2,MAPK1,DIAPH3
Nitric Oxide Signaling in the Cardiovascular System	1.17	PRKAA1,FRS2,MAPK1,ITPR1,PDE1C,PIK3R1,PIK3CB
T Cell Receptor Signaling	1.17	SOS2,FRS2,MAPK1,PIK3R1,CD247,PIK3CB,SOS1
NF-κB Signaling	1.16	BMPR2,TGFBR2,EGFR,PDGFRA,FRS2,NTRK2,PIK3R1,PIK3CB,MAP3K3,IGF2R
Acute Myeloid Leukemia Signaling	1.11	SOS2,FRS2,MAPK1,PIK3R1,PIK3CB,SOS1
PPAR Signaling	1.11	SOS2,PDGFRA,MAPK1,PPARG,SOS1,SHC1
Leukocyte Extravasation Signaling	1.1	ARHGAP5,RAPGEF4,FRS2,EZR,MAPK1,ARHGAP1,PIK3R1,WASL,ARHGAP12,PIK3CB,MMP16
Cardiac Hypertrophy Signaling	1.07	ADCY1,PLCB1,TGFBR2,ADCY6,FRS2,MAP3K12,MAPK1,PIK3R1,PIK3CB,ATF6,SOS1,MAP3K3
GPCR-Mediated Integration of Enteroendocrine Signaling Exemplified by an L Cell	1.07	ADCY1,PLCB1,ADCY6,ITPR1,ADCYAP1
Hereditary Breast Cancer Signaling	1.04	DPF1,PTEN,SMARCD1,FRS2,PIK3R1,SMARCD2,PIK3CB,WEE1
RAR Activation	1.03	ADCY1,DPF1,PTEN,JAK2,ADCY6,SMARCD1,MAPK1,PIK3R1,SMARCD2,PIK3CB
Docosahexaenoic Acid (DHA) Signaling	1.03	FRS2,PIK3R1,PIK3CB,FOXO1
Semaphorin Signaling in Neurons	1.03	PAK6,MAPK1,ARHGAP1,CFL2
iCOS-iCOSL Signaling in T Helper Cells	1.03	PTEN,FRS2,ITPR1,PIK3R1,CD247,PIK3CB,SHC1
CXCR4 Signaling	1.02	ADCY1,PLCB1,PAK6,ADCY6,FRS2,MAPK1,ITPR1,PIK3R1,PIK3CB
Oxidized GTP and dGTP Detoxification	1.02	DDX6
S-adenosyl-L-methionine Biosynthesis	1.02	MAT2B
Superpathway of Geranylgeranyldiphosphate Biosynthesis I (via Mevalonate)	1.02	COX10,ACAT1
Unfolded protein response	1.01	EDEM1,PPARG,ATF6,EIF2AK3
fMLP Signaling in Neutrophils	0.986	PLCB1,FRS2,MAPK1,NOX4,ITPR1,PIK3R1,PIK3CB
RhoA Signaling	0.986	LPAR1,ARHGAP5,EZR,ARHGAP1,PIKFYVE,ARHGAP12,CFL2
Gαi Signaling	0.986	ADCY1,LPAR1,SOS2,ADCY6,MAPK1,SOS1,SHC1
TR/RXR Activation	0.974	TBL1XR1,LDLR,NCOA6,FRS2,PIK3R1,PIK3CB
CDK5 Signaling	0.974	ADCY1,ADCY6,PPP2CB,MAPK1,NTRK2,PPP2CA
Cell Cycle Regulation by BTG Family Proteins	0.966	PPP2CB,CNOT7,PPP2CA
RANK Signaling in Osteoclasts	0.959	FRS2,MAP3K12,MAPK1,PIK3R1,PIK3CB,MAP3K3
Estrogen-Dependent Breast Cancer Signaling	0.954	EGFR,FRS2,MAPK1,PIK3R1,PIK3CB
Dermatan Sulfate Biosynthesis	0.944	HS2ST1,HS3ST5,CHST1,DSEL
Wnt/Ca+ pathway	0.944	PLCB1,FZD6,DVL3,FZD4
Notch Signaling	0.912	DLL1,RBPJ,MAML1
Phenylethylamine Degradation I	0.9	ALDH3A2
Geranylgeranyldiphosphate Biosynthesis	0.9	COX10
Proline Biosynthesis I	0.9	PYCR2
MSP-RON Signaling Pathway	0.884	JAK2,FRS2,PIK3R1,PIK3CB
14-3-3-mediated Signaling	0.866	PLCB1,FRS2,MAPK1,PIK3R1,TSC1,PIK3CB,FOXO1
Cdc42 Signaling	0.866	CLIP1,MAPK1,EXOC5,DIAPH3,WASL,CD247,CFL2
Type I Diabetes Mellitus Signaling	0.857	SOCS7,SOCS5,JAK2,MAPK1,SOCS6,CD247
Role of NFAT in Regulation of the Immune Response	0.844	PLCB1,SOS2,FRS2,MAPK1,ITPR1,PIK3R1,CD247,PIK3CB,SOS1
P2Y Purigenic Receptor Signaling Pathway	0.842	ADCY1,PLCB1,ADCY6,FRS2,MAPK1,PIK3R1,PIK3CB
GPCR-Mediated Nutrient Sensing in Enteroendocrine Cells	0.838	ADCY1,PLCB1,ADCY6,RAPGEF4,ITPR1
Gαs Signaling	0.83	ADCY1,PTH1R,ADORA2A,ADCY6,RAPGEF4,MAPK1
Dendritic Cell Maturation	0.823	PLCB1,IL15,JAK2,FRS2,MAPK1,COL5A3,PIK3R1,LY75,PIK3CB
α-Adrenergic Signaling	0.823	ADCY1,ADCY6,SLC8A1,MAPK1,ITPR1
IL-17 Signaling	0.823	JAK2,FRS2,MAPK1,PIK3R1,PIK3CB
Endoplasmic Reticulum Stress Pathway	0.818	ATF6,EIF2AK3
Pyridoxal 5'-phosphate Salvage Pathway	0.81	SGK1,PRKAA1,PRKAA2,MAPK1
Bladder Cancer Signaling	0.808	RPS6KA5,EGFR,MAPK1,FGF13,MMP16
Cardiac β-adrenergic Signaling	0.806	ADCY1,ADCY6,SLC8A1,PPP2CB,PDE1C,AKAP9,PPP2CA
phagosome maturation	0.806	VPS37A,ATP6V1B2,NAPG,NOX4,PIKFYVE,DYNC1LI2,M6PR
Role of p14/p19ARF in Tumor Suppression	0.793	FRS2,PIK3R1,PIK3CB
p53 Signaling	0.791	PTEN,FRS2,PIK3R1,PIK3CB,SIRT1,MDM4
Lymphotoxin β Receptor Signaling	0.743	FRS2,MAPK1,PIK3R1,PIK3CB
Role of IL-17A in Arthritis	0.743	FRS2,MAPK1,PIK3R1,PIK3CB
Synaptic Long Term Depression	0.74	PLCB1,GRID2,PPP2CB,MAPK1,ITPR1,ABHD3,PPP2CA
Proline Biosynthesis II (from Arginine)	0.738	PYCR2
Arginine Degradation VI (Arginase 2 Pathway)	0.738	PYCR2
Selenocysteine Biosynthesis II (Archaea and Eukaryotes)	0.738	SEPHS2
Adenine and Adenosine Salvage III	0.738	HPRT1
Zymosterol Biosynthesis	0.738	MSMO1
IL-9 Signaling	0.731	FRS2,PIK3R1,PIK3CB
Chondroitin Sulfate Biosynthesis (Late Stages)	0.731	HS2ST1,HS3ST5,CHST1
Production of Nitric Oxide and Reactive Oxygen Species in Macrophages	0.729	JAK2,FRS2,MAP3K12,PPP2CB,MAPK1,PIK3R1,PIK3CB,MAP3K3,PPP2CA
cAMP-mediated signaling	0.728	ADCY1,PTH1R,LPAR1,ADORA2A,ADCY6,RAPGEF4,CAMK1,MAPK1,PDE1C,AKAP9
Lipid Antigen Presentation by CD1	0.727	AP2A2,PSAP
CDP-diacylglycerol Biosynthesis I	0.727	CDS1,LCLAT1
Reelin Signaling in Neurons	0.724	NDEL1,FRS2,PIK3R1,PIK3CB,LRP8
Salvage Pathways of Pyrimidine Ribonucleotides	0.724	SGK1,PRKAA1,PRKAA2,MAPK1,CMPK1
Ceramide Signaling	0.711	FRS2,PPP2CB,PIK3R1,PIK3CB,PPP2CA
IL-17A Signaling in Gastric Cells	0.7	EGFR,MAPK1
Role of JAK family kinases in IL-6-type Cytokine Signaling	0.7	JAK2,MAPK1
Glioma Invasiveness Signaling	0.697	FRS2,MAPK1,PIK3R1,PIK3CB
Fc Epsilon RI Signaling	0.696	SOS2,FRS2,MAPK1,PIK3R1,PIK3CB,SOS1
Caveolar-mediated Endocytosis Signaling	0.682	EGFR,DNM2,ITGB8,ARCN1
Phosphatidylcholine Biosynthesis I	0.678	PCYT1B
Ketolysis	0.678	ACAT1
RhoGDI Signaling	0.677	ARHGAP5,PAK6,EZR,ARHGAP1,PIKFYVE,WASL,ARHGAP12,CFL2
Phosphatidylglycerol Biosynthesis II (Non-plastidic)	0.674	CDS1,LCLAT1
Relaxin Signaling	0.669	ADCY1,ADCY6,FRS2,MAPK1,PDE1C,PIK3R1,PIK3CB
Antiproliferative Role of Somatostatin Receptor 2	0.668	FRS2,MAPK1,PIK3R1,PIK3CB
Cell Cycle: G2/M DNA Damage Checkpoint Regulation	0.657	TRIP12,WEE1,MDM4
Role of Osteoblasts, Osteoclasts and Chondrocytes in Rheumatoid Arthritis	0.657	BMPR2,ALPL,FRS2,MAPK1,FZD6,LRP6,PIK3R1,PIK3CB,FOXO1,FZD4
Role of PI3K/AKT Signaling in the Pathogenesis of Influenza	0.654	FRS2,MAPK1,PIK3R1,PIK3CB
Ephrin B Signaling	0.654	EPHB6,MAPK1,EPHB2,CFL2
IL-15 Production	0.649	IL15,JAK2
D-myo-inositol (1,4,5)-Trisphosphate Biosynthesis	0.649	PLCB1,PIKFYVE
Superpathway of Cholesterol Biosynthesis	0.649	ACAT1,MSMO1
BMP signaling pathway	0.64	BMPR2,ZNF423,MAPK1,SOS1
Cellular Effects of Sildenafil (Viagra)	0.632	ADCY1,PLCB1,ADCY6,ITPR1,PDE1C,MYH9
Sphingosine and Sphingosine-1-phosphate Metabolism	0.627	SGPP1
Sphingomyelin Metabolism	0.627	SGMS2
Heparan Sulfate Biosynthesis (Late Stages)	0.624	HS2ST1,HS3ST5,CHST1
Dopamine Receptor Signaling	0.614	ADCY1,ADCY6,PPP2CB,PPP2CA
autophagy	0.608	NBR1,ATG16L1,WDFY3
CD40 Signaling	0.601	FRS2,MAPK1,PIK3R1,PIK3CB
Role of BRCA1 in DNA Damage Response	0.589	RBBP8,DPF1,SMARCD1,SMARCD2
Leucine Degradation I	0.583	HMGCLL1
Chondroitin Sulfate Biosynthesis	0.578	HS2ST1,HS3ST5,CHST1
Regulation of Cellular Mechanics by Calpain Protease	0.563	EGFR,EZR,MAPK1
G Protein Signaling Mediated by Tubby	0.563	PLCB1,JAK2
Macropinocytosis Signaling	0.553	FRS2,ITGB8,PIK3R1,PIK3CB
Actin Nucleation by ARP-WASP Complex	0.549	SOS2,WASL,SOS1
Oleate Biosynthesis II (Animals)	0.544	PTPRT
NAD Phosphorylation and Dephosphorylation	0.544	PXYLP1
Inhibition of Angiogenesis by TSP1	0.544	TGFBR2,MAPK1
Role of Macrophages, Fibroblasts and Endothelial Cells in Rheumatoid Arthritis	0.536	PLCB1,IL15,JAK2,FRS2,MAPK1,FZD6,C5,LRP6,PIK3R1,DAAM1,PIK3CB,FZD4
MIF-mediated Glucocorticoid Regulation	0.525	NR3C1,MAPK1
Amyotrophic Lateral Sclerosis Signaling	0.524	GDNF,FRS2,GRID2,PIK3R1,PIK3CB
Small Cell Lung Cancer Signaling	0.52	PTEN,FRS2,PIK3R1,PIK3CB
Purine Nucleotides De Novo Biosynthesis II	0.51	IMPDH1
Heparan Sulfate Biosynthesis	0.509	HS2ST1,HS3ST5,CHST1
LPS-stimulated MAPK Signaling	0.499	FRS2,MAPK1,PIK3R1,PIK3CB
NF-κB Activation by Viruses	0.499	FRS2,MAPK1,PIK3R1,PIK3CB
HIF1α Signaling	0.496	FRS2,MAPK1,PIK3R1,PIK3CB,MMP16
Glutaryl-CoA Degradation	0.479	ACAT1
Mevalonate Pathway I	0.479	ACAT1
BER pathway	0.479	LIG3
PXR/RXR Activation	0.461	ALDH3A2,NR3C1,FOXO1
Mitotic Roles of Polo-Like Kinase	0.461	PPP2CB,WEE1,PPP2CA
Hypoxia Signaling in the Cardiovascular System	0.461	PTEN,UBE2Q1,UBE2D2
Fatty Acid Activation	0.451	ACSL4
Choline Biosynthesis III	0.451	PCYT1B
Cholesterol Biosynthesis I	0.451	MSMO1
Cholesterol Biosynthesis II (via 24,25-dihydrolanosterol)	0.451	MSMO1
Cholesterol Biosynthesis III (via Desmosterol)	0.451	MSMO1
Phospholipase C Signaling	0.449	ADCY1,PLCB1,SOS2,ADCY6,MAPK1,ITPR1,CD247,SOS1,SHC1
Fcγ Receptor-mediated Phagocytosis in Macrophages and Monocytes	0.432	PTEN,EZR,MAPK1,PIK3R1
Remodeling of Epithelial Adherens Junctions	0.428	MAPRE2,CLIP1,DNM2
DNA Double-Strand Break Repair by Non-Homologous End Joining	0.425	LIG3
nNOS Signaling in Skeletal Muscle Cells	0.425	DMD
Isoleucine Degradation I	0.425	ACAT1
Urate Biosynthesis/Inosine 5'-phosphate Degradation	0.425	IMPDH1
Phenylalanine Degradation IV (Mammalian, via Side Chain)	0.425	ALDH3A2
Agrin Interactions at Neuromuscular Junction	0.417	EGFR,PAK6,MAPK1
Hepatic Fibrosis / Hepatic Stellate Cell Activation	0.408	COL19A1,TGFBR2,EGFR,PDGFRA,KLF12,COL5A3,MYH9
Chemokine Signaling	0.407	PLCB1,CAMK1,MAPK1
Role of IL-17F in Allergic Inflammatory Airway Diseases	0.403	RPS6KA5,MAPK1
Telomere Extension by Telomerase	0.402	HNRNPA2B1
Histamine Degradation	0.402	ALDH3A2
Basal Cell Carcinoma Signaling	0.397	FZD6,DVL3,FZD4
CD28 Signaling in T Helper Cells	0.393	FRS2,ITPR1,PIK3R1,CD247,PIK3CB
UVC-Induced MAPK Signaling	0.391	EGFR,MAPK1
Serotonin Receptor Signaling	0.391	ADCY1,ADCY6
Antioxidant Action of Vitamin C	0.382	PLCB1,JAK2,MAPK1,ABHD3
Methionine Degradation I (to Homocysteine)	0.381	MAT2B
Parkinson's Signaling	0.381	MAPK1
iNOS Signaling	0.379	JAK2,MAPK1
Dopamine-DARPP32 Feedback in cAMP Signaling	0.372	ADCY1,PLCB1,ADCY6,PPP2CB,ITPR1,PPP2CA
Gαq Signaling	0.372	PLCB1,FRS2,MAPK1,ITPR1,PIK3R1,PIK3CB
Role of Wnt/GSK-3β Signaling in the Pathogenesis of Influenza	0.369	FZD6,DVL3,FZD4
Gα12/13 Signaling	0.366	LPAR1,FRS2,MAPK1,PIK3R1,PIK3CB
γ-linolenate Biosynthesis II (Animals)	0.361	ACSL4
Mitochondrial L-carnitine Shuttle Pathway	0.361	ACSL4
Oxidative Ethanol Degradation III	0.361	ALDH3A2
Role of Pattern Recognition Receptors in Recognition of Bacteria and Viruses	0.36	FRS2,MAPK1,C5,PIK3R1,PIK3CB
HMGB1 Signaling	0.36	HAT1,FRS2,MAPK1,PIK3R1,PIK3CB
NRF2-mediated Oxidative Stress Response	0.357	FTL,DNAJC13,FRS2,MAPK1,PIK3R1,PIK3CB,EIF2AK3
Fatty Acid α-oxidation	0.343	ALDH3A2
Cysteine Biosynthesis III (mammalia)	0.343	MAT2B
Cyclins and Cell Cycle Regulation	0.327	PPP2CB,WEE1,PPP2CA
Tight Junction Signaling	0.327	TGFBR2,PTEN,PPP2CB,NAPG,MYH9,PPP2CA
IL-8 Signaling	0.326	EGFR,FRS2,MAPK1,NOX4,PIK3R1,LASP1,PIK3CB
Cardiomyocyte Differentiation via BMP Receptors	0.326	BMPR2
Purine Nucleotides Degradation II (Aerobic)	0.326	IMPDH1
Putrescine Degradation III	0.326	ALDH3A2
Corticotropin Releasing Hormone Signaling	0.324	ADCY1,ADCY6,MAPK1,ITPR1
Tryptophan Degradation X (Mammalian, via Tryptamine)	0.31	ALDH3A2
D-myo-inositol (1,3,4)-trisphosphate Biosynthesis	0.31	PTEN
Tryptophan Degradation III (Eukaryotic)	0.31	ACAT1
Assembly of RNA Polymerase II Complex	0.305	TAF4B,TAF5
Amyloid Processing	0.305	MAPK1,MARK1
CD27 Signaling in Lymphocytes	0.296	MAP3K12,MAP3K3
NAD Salvage Pathway II	0.295	PXYLP1
Ethanol Degradation IV	0.295	ALDH3A2
IL-12 Signaling and Production in Macrophages	0.284	FRS2,MAPK1,PIK3R1,PPARG,PIK3CB
Polyamine Regulation in Colon Cancer	0.282	PPARG
Nur77 Signaling in T Lymphocytes	0.278	CD247,MAP3K3
phagosome formation	0.275	PLCB1,FRS2,PIK3R1,PIK3CB
Pyrimidine Deoxyribonucleotides De Novo Biosynthesis I	0.269	CMPK1
Synaptic Long Term Potentiation	0.264	ADCY1,PLCB1,MAPK1,ITPR1
Role of CHK Proteins in Cell Cycle Checkpoint Control	0.262	PPP2CB,PPP2CA
Sperm Motility	0.259	PLCB1,ITPR1,PDE1C,ABHD3
Regulation of Actin-based Motility by Rho	0.258	PAK6,PIKFYVE,WASL
IL-22 Signaling	0.256	MAPK1
Tumoricidal Function of Hepatic Natural Killer Cells	0.256	M6PR
Role of JAK1, JAK2 and TYK2 in Interferon Signaling	0.256	JAK2
Gustation Pathway	0.254	ADCY1,ADCY6,ITPR1,PDE1C
Crosstalk between Dendritic Cells and Natural Killer Cells	0.246	IL15,CD226,CD69
Superpathway of D-myo-inositol (1,4,5)-trisphosphate Metabolism	0.245	PTEN
Phospholipases	0.233	PLCB1,ABHD3
Calcium-induced T Lymphocyte Apoptosis	0.226	ITPR1,CD247
Intrinsic Prothrombin Activation Pathway	0.215	COL5A3
B Cell Development	0.205	IL7R
Dopamine Degradation	0.205	ALDH3A2
Pyrimidine Ribonucleotides Interconversion	0.197	CMPK1
Fatty Acid β-oxidation I	0.197	ACSL4
